# Supplementary material for: De novo transcriptome profiling of highly purified human lymphocytes primary cells
Source: Sci Data. 2015 Sep 29;2:150051. doi: 10.1038/sdata.2015.51 (PMC4587370; doi:10.1038/sdata.2015.51)
Supplement: Supplementary file 1 [file sdata201551-isa1.zip]

Archive with 3 entries (3 files):
- i_Investigation.txt
- s_study_Pagani.txt
- a_assay_Pagani.txt
