# Supplementary material for: De novo transcriptome profiling of highly purified human lymphocytes primary cells
Source: Sci Data. 2015 Sep 29;2:150051. doi: 10.1038/sdata.2015.51 (PMC4587370; doi:10.1038/sdata.2015.51)
Supplement: Supplementary file 1 [file sdata201551-isa1.zip › i_Investigation.txt]

# Investigation File generated for Scientific Data with Investigation File Authoring Tool version 0.1.0 on 04/09/2015 - This metadata file is CC0
ONTOLOGY SOURCE REFERENCE
Term Source Name	NCBITAXON	UBERON	CL	BTO	OBI	ERO	BAO
Term Source File	http://data.bioontology.org/ontologies/NCBITAXON	http://data.bioontology.org/ontologies/UBERON	http://data.bioontology.org/ontologies/CL	http://data.bioontology.org/ontologies/BTO	http://data.bioontology.org/ontologies/OBI	http://data.bioontology.org/ontologies/ERO	http://data.bioontology.org/ontologies/BAO
Term Source Version	2015AA	releases/2014-06-15	releases/2015-08-08	unknown	2014-08-18	2013-08-02	2.0
Term Source Description	National Center for Biotechnology Information (NCBI) Organismal Classification	Uber Anatomy Ontology	Cell Ontology	BRENDA Tissue and Enzyme Source Ontology	Ontology for Biomedical Investigations	Eagle-I Research Resource Ontology	BioAssay Ontology
INVESTIGATION
Investigation Identifier
Investigation Title
Investigation Description
Investigation Submission Date
Investigation Public Release Date
INVESTIGATION PUBLICATIONS
Investigation PubMed ID
Investigation Publication DOI
Investigation Publication Author List
Investigation Publication Title
Investigation Publication Status
Investigation Publication Status Term Accession Number
Investigation Publication Status Term Source REF
INVESTIGATION CONTACTS
Investigation Person Last Name
Investigation Person Mid Initials
Investigation Person First Name
Investigation Person Address
Investigation Person Phone
Investigation Person Fax
Investigation Person Email
Investigation Person Affiliation
Investigation Person Roles
Investigation Person Roles Term Accession Number
Investigation Person Roles Term Source REF
STUDY
Study Identifier	10.1038/sdata.2015.51
Study Title	De novo transcriptome profiling of highly purified human lymphocytes primary cells
Study Submission Date	29/06/2015
Study Public Release Date	29/09/2015
Study Description	http://www.nature.com/articles/sdata201551#abstract
Study File Name	s_study_Pagani.txt
Comment[Subject Keywords]	///;//;///;////
Comment[Manuscript Licence]	CC BY-4.0
Comment[Experimental Metadata Licence]	CC0
Comment[Supplementary Information File Name]		Supplementary Table 1	Supplementary File 1	Supplementary File 2
Comment[Supplementary Information File Type]	x-zip-compressed	vnd.ms-excel	x-zip-compressed	x-zip-compressed
Comment[Supplementary Information File URL]	http://www.nature.com/articles/sdata201551#supplementary-information	http://www.nature.com/articles/sdata201551#supplementary-information	http://www.nature.com/articles/sdata201551#supplementary-information	http://www.nature.com/articles/sdata201551#supplementary-information
Comment[Data Repository]	ArrayExpress
Comment[Data Record Accession]	E-MTAB-2319
Comment[Data Record URI]	http://www.ebi.ac.uk/arrayexpress/experiments/E-MTAB-2319/
STUDY DESIGN DESCRIPTORS
Study Design Type	cell type comparison design	in vitro design	replicate design
Study Design Type Term Accession Number	OBI:0001411	OBI:0001285	OBI:0500018
Study Design Type Term Source REF	OBI	OBI	OBI
STUDY PUBLICATIONS
Study PubMed ID	""
Study Publication DOI	doi:10.1038/ni.3093
Study Publication Author List	""
Study Publication Title	""
Study Publication Status	published
Study Publication Status Term Accession Number	
Study Publication Status Term Source REF	
STUDY FACTORS
Study Factor Name	cell type	type of replicate
Study Factor Type	cell type	replicate type
Study Factor Type Term Accession Number	""	""
Study Factor Type Term Source REF	""	""
STUDY ASSAYS
Study Assay Measurement Type	long non-coding RNA microarray profiling
Study Assay Measurement Type Term Accession Number	ERO:0001692
Study Assay Measurement Type Term Source REF	ERO
Study Assay Technology Type	RNA sequencing
Study Assay Technology Type Term Accession Number	OBI:0001177
Study Assay Technology Type Term Source REF	OBI
Study Assay Technology Platform	Illumina HiScanSQ
Study Assay File Name	a_assay_Pagani.txt
STUDY PROTOCOLS
Study Protocol Name	Purification of primary immunological cell subsets	RNA isolation and RNA sequencing	RNA-seq trimming and mapping	Public reference annotation	De novo genome-based transcripts reconstruction	Identification of previously unknown lincRNA-encoding genes	De novo transcriptome data integration
Study Protocol Type	cell separation	RNA sequencing	sequence alignment	sequence annotation	data transformation	sequence annotation algorithm	data integration objective
Study Protocol Type Term Accession Number	ERO:0000725	OBI:0001177	BAO:0002231	OBI:0001944	OBI:0200000	OBI:0001625	ERO:0100092
Study Protocol Type Term Source REF	ERO	OBI	BAO	OBI	OBI	OBI	ERO
Study Protocol Description							
Study Protocol URI	""	""	""	""	""	""	""
Study Protocol Version							
Study Protocol Parameters Name	""	""	""	""	""	""	""
Study Protocol Parameters Name Term Accession Number	""	""	""	""	""	""	""
Study Protocol Parameters Name Term Source REF	""	""	""	""	""	""	""
Study Protocol Components Name	""	""	""	""	""	""	""
Study Protocol Components Type	""	""	""	""	""	""	""
Study Protocol Components Type Term Accession Number	""	""	""	""	""	""	""
Study Protocol Components Type Term Source REF	""	""	""	""	""	""	""
STUDY CONTACTS
Study Person Last Name	Bonnal	Ranzani	Arrigoni	Curti	Panzeri	Gruarin	Abrignani	Rossetti	Pagani
Study Person First Name	Raoul J.P.	Valeria	Alberto	Serena	Ilaria	Paola	Sergio	Grazisa	Massimiliano
Study Person Mid Initials									
Study Person Email	bonnal@ingm.org	""	""	""	""	""	""	rossetti@ingm.org	pagani@ingm.org
Study Person Phone									
Study Person Fax									
Study Person Address									
Study Person Affiliation	Istituto Nazionale Genetica Molecolare ‘Romeo ed Enrica Invernizzi’, Via F. Sforza 35, Milan 20122, Italy	Istituto Nazionale Genetica Molecolare ‘Romeo ed Enrica Invernizzi’, Via F. Sforza 35, Milan 20122, Italy	Istituto Nazionale Genetica Molecolare ‘Romeo ed Enrica Invernizzi’, Via F. Sforza 35, Milan 20122, Italy	Istituto Nazionale Genetica Molecolare ‘Romeo ed Enrica Invernizzi’, Via F. Sforza 35, Milan 20122, Italy	Istituto Nazionale Genetica Molecolare ‘Romeo ed Enrica Invernizzi’, Via F. Sforza 35, Milan 20122, Italy	Istituto Nazionale Genetica Molecolare ‘Romeo ed Enrica Invernizzi’, Via F. Sforza 35, Milan 20122, Italy	Istituto Nazionale Genetica Molecolare ‘Romeo ed Enrica Invernizzi’, Via F. Sforza 35, Milan 20122, Italy	Istituto Nazionale Genetica Molecolare ‘Romeo ed Enrica Invernizzi’, Via F. Sforza 35, Milan 20122, Italy	Istituto Nazionale Genetica Molecolare ‘Romeo ed Enrica Invernizzi’, Via F. Sforza 35, Milan 20122, Italy
Study Person Roles									
Study Person Roles Term Accession Number									
Study Person Roles Term Source REF									
Comment[Study Person ORCID]	0000-0002-2123-6536							0000-0001-6361-311X	
Comment[Funder]									
Comment[FundRef ID]									
Comment[Funder Term Source REF]									
Comment[Grant Identifier]									
