# Supplementary material for: De novo transcriptome profiling of highly purified human lymphocytes primary cells
Source: Sci Data. 2015 Sep 29;2:150051. doi: 10.1038/sdata.2015.51 (PMC4587370; doi:10.1038/sdata.2015.51)
Supplement: Supplementary file 1 [file sdata201551-isa1.zip › s_study_Pagani.txt]

Source Name	Characteristics[organism]	Term Source REF	Term Accession Number	Characteristics[organism part]	Term Source REF	Term Accession Number	Comment[cell type]	Characteristics[cell type]	Term Source REF	Term Accession Number	Characteristics[cell line]	Term Source REF	Term Accession Number	Protocol REF	Sample Name	Factor Value[cell type]	Factor Value[type of replicate]
peripheral blood mononuclear cells from healthy donors	Homo sapiens	NCBITAXON	NCBITaxon:9606	blood	UBERON	UBERON:0000178	CD4 Th1	T-helper 1 cell	CL	CL:0000545	Th1 cell	BTO	BTO:0001678	Purification of primary immunological cell subsets	SQ_0007	CD4 Th1	biological replicate
peripheral blood mononuclear cells from healthy donors	Homo sapiens	NCBITAXON	NCBITaxon:9606	blood	UBERON	UBERON:0000178	CD4 Th17	T-helper 17 cell	CL	CL:0000899	Th17 cell	BTO	BTO:0005655	Purification of primary immunological cell subsets	SQ_0011	CD4 Th17	biological replicate
peripheral blood mononuclear cells from healthy donors	Homo sapiens	NCBITAXON	NCBITaxon:9606	blood	UBERON	UBERON:0000178	CD4 Th2	T-helper 2 cell	CL	CL:0000546	Th2 cell	BTO	BTO:0001679	Purification of primary immunological cell subsets	SQ_0014	CD4 Th2	biological replicate
peripheral blood mononuclear cells from healthy donors	Homo sapiens	NCBITAXON	NCBITaxon:9606	blood	UBERON	UBERON:0000178	CD4 Th2	T-helper 2 cell	CL	CL:0000546	Th2 cell	BTO	BTO:0001679	Purification of primary immunological cell subsets	SQ_0015	CD4 Th2	biological replicate
peripheral blood mononuclear cells from healthy donors	Homo sapiens	NCBITAXON	NCBITaxon:9606	blood	UBERON	UBERON:0000178	CD4 Treg	CD4-positive, CD25-positive, alpha-beta regulatory T cell	CL	CL:0000792	regulatory T-lymphocyte	BTO	BTO:0004520	Purification of primary immunological cell subsets	SQ_0021	CD4 Treg	biological replicate
peripheral blood mononuclear cells from healthy donors	Homo sapiens	NCBITAXON	NCBITaxon:9606	blood	UBERON	UBERON:0000178	CD4 Treg	CD4-positive, CD25-positive, alpha-beta regulatory T cell	CL	CL:0000792	regulatory T-lymphocyte	BTO	BTO:0004520	Purification of primary immunological cell subsets	SQ_0022	CD4 Treg	biological replicate
peripheral blood mononuclear cells from healthy donors	Homo sapiens	NCBITAXON	NCBITaxon:9606	blood	UBERON	UBERON:0000178	CD4 Treg	CD4-positive, CD25-positive, alpha-beta regulatory T cell	CL	CL:0000792	regulatory T-lymphocyte	BTO	BTO:0004520	Purification of primary immunological cell subsets	SQ_0023	CD4 Treg	biological replicate
peripheral blood mononuclear cells from healthy donors	Homo sapiens	NCBITAXON	NCBITaxon:9606	blood	UBERON	UBERON:0000178	CD4 Th1	T-helper 1 cell	CL	CL:0000545	Th1 cell	BTO	BTO:0001678	Purification of primary immunological cell subsets	SQ_0046	CD4 Th1	biological replicate
peripheral blood mononuclear cells from healthy donors	Homo sapiens	NCBITAXON	NCBITaxon:9606	blood	UBERON	UBERON:0000178	CD4 Th1	T-helper 1 cell	CL	CL:0000545	Th1 cell	BTO	BTO:0001678	Purification of primary immunological cell subsets	SQ_0047	CD4 Th1	biological replicate
peripheral blood mononuclear cells from healthy donors	Homo sapiens	NCBITAXON	NCBITaxon:9606	blood	UBERON	UBERON:0000178	CD4 Th1	T-helper 1 cell	CL	CL:0000545	Th1 cell	BTO	BTO:0001678	Purification of primary immunological cell subsets	SQ_0048	CD4 Th1	biological replicate
peripheral blood mononuclear cells from healthy donors	Homo sapiens	NCBITAXON	NCBITaxon:9606	blood	UBERON	UBERON:0000178	CD4 Th1	T-helper 1 cell	CL	CL:0000545	Th1 cell	BTO	BTO:0001678	Purification of primary immunological cell subsets	SQ_0050	CD4 Th1	biological replicate
peripheral blood mononuclear cells from healthy donors	Homo sapiens	NCBITAXON	NCBITaxon:9606	blood	UBERON	UBERON:0000178	CD4 Th17	T-helper 17 cell	CL	CL:0000899	Th17 cell	BTO	BTO:0005655	Purification of primary immunological cell subsets	SQ_0051	CD4 Th17	biological replicate
peripheral blood mononuclear cells from healthy donors	Homo sapiens	NCBITAXON	NCBITaxon:9606	blood	UBERON	UBERON:0000178	CD4 Th17	T-helper 17 cell	CL	CL:0000899	Th17 cell	BTO	BTO:0005655	Purification of primary immunological cell subsets	SQ_0052	CD4 Th17	biological replicate
peripheral blood mononuclear cells from healthy donors	Homo sapiens	NCBITAXON	NCBITaxon:9606	blood	UBERON	UBERON:0000178	CD4 Th17	T-helper 17 cell	CL	CL:0000899	Th17 cell	BTO	BTO:0005655	Purification of primary immunological cell subsets	SQ_0053	CD4 Th17	biological replicate
peripheral blood mononuclear cells from healthy donors	Homo sapiens	NCBITAXON	NCBITaxon:9606	blood	UBERON	UBERON:0000178	CD4 Th17	T-helper 17 cell	CL	CL:0000899	Th17 cell	BTO	BTO:0005655	Purification of primary immunological cell subsets	SQ_0055	CD4 Th17	biological replicate
peripheral blood mononuclear cells from healthy donors	Homo sapiens	NCBITAXON	NCBITaxon:9606	blood	UBERON	UBERON:0000178	CD4 Th2	T-helper 2 cell	CL	CL:0000546	Th2 cell	BTO	BTO:0001679	Purification of primary immunological cell subsets	SQ_0056	CD4 Th2	biological replicate
peripheral blood mononuclear cells from healthy donors	Homo sapiens	NCBITAXON	NCBITaxon:9606	blood	UBERON	UBERON:0000178	CD4 Th2	T-helper 2 cell	CL	CL:0000546	Th2 cell	BTO	BTO:0001679	Purification of primary immunological cell subsets	SQ_0058	CD4 Th2	biological replicate
peripheral blood mononuclear cells from healthy donors	Homo sapiens	NCBITAXON	NCBITaxon:9606	blood	UBERON	UBERON:0000178	CD4 Th2	T-helper 2 cell	CL	CL:0000546	Th2 cell	BTO	BTO:0001679	Purification of primary immunological cell subsets	SQ_0059	CD4 Th2	biological replicate
peripheral blood mononuclear cells from healthy donors	Homo sapiens	NCBITAXON	NCBITaxon:9606	blood	UBERON	UBERON:0000178	CD4 Treg	CD4-positive, CD25-positive, alpha-beta regulatory T cell	CL	CL:0000792	regulatory T-lymphocyte	BTO	BTO:0004520	Purification of primary immunological cell subsets	SQ_0065	CD4 Treg	biological replicate
peripheral blood mononuclear cells from healthy donors	Homo sapiens	NCBITAXON	NCBITaxon:9606	blood	UBERON	UBERON:0000178	CD4 Treg	CD4-positive, CD25-positive, alpha-beta regulatory T cell	CL	CL:0000792	regulatory T-lymphocyte	BTO	BTO:0004520	Purification of primary immunological cell subsets	SQ_0067	CD4 Treg	biological replicate
peripheral blood mononuclear cells from healthy donors	Homo sapiens	NCBITAXON	NCBITaxon:9606	blood	UBERON	UBERON:0000178	CD4 Naive	naive thymus-derived CD4-positive, alpha-beta T cell	CL	CL:0000895	thymocyte	BTO	BTO:0001372	Purification of primary immunological cell subsets	SQ_0080	CD4 Naive	biological replicate
peripheral blood mononuclear cells from healthy donors	Homo sapiens	NCBITAXON	NCBITaxon:9606	blood	UBERON	UBERON:0000178	CD4 Naive	naive thymus-derived CD4-positive, alpha-beta T cell	CL	CL:0000895	thymocyte	BTO	BTO:0001372	Purification of primary immunological cell subsets	SQ_0081	CD4 Naive	biological replicate
peripheral blood mononuclear cells from healthy donors	Homo sapiens	NCBITAXON	NCBITaxon:9606	blood	UBERON	UBERON:0000178	CD4 Naive	naive thymus-derived CD4-positive, alpha-beta T cell	CL	CL:0000895	thymocyte	BTO	BTO:0001372	Purification of primary immunological cell subsets	SQ_0082	CD4 Naive	biological replicate
peripheral blood mononuclear cells from healthy donors	Homo sapiens	NCBITAXON	NCBITaxon:9606	blood	UBERON	UBERON:0000178	B Naive	naive B cell	CL	CL:0000788	B-lymphocyte	BTO	BTO:0000776	Purification of primary immunological cell subsets	SQ_0096	B Naive	biological replicate
peripheral blood mononuclear cells from healthy donors	Homo sapiens	NCBITAXON	NCBITaxon:9606	blood	UBERON	UBERON:0000178	B Memory	memory B cell	CL	CL:0000787	B-lymphocyte	BTO	BTO:0000776	Purification of primary immunological cell subsets	SQ_0098	B Memory	biological replicate
peripheral blood mononuclear cells from healthy donors	Homo sapiens	NCBITAXON	NCBITaxon:9606	blood	UBERON	UBERON:0000178	B Naive	naive B cell	CL	CL:0000788	B-lymphocyte	BTO	BTO:0000776	Purification of primary immunological cell subsets	SQ_0130	B Naive	biological replicate
peripheral blood mononuclear cells from healthy donors	Homo sapiens	NCBITAXON	NCBITaxon:9606	blood	UBERON	UBERON:0000178	B Memory	memory B cell	CL	CL:0000787	B-lymphocyte	BTO	BTO:0000776	Purification of primary immunological cell subsets	SQ_0132	B Memory	biological replicate
peripheral blood mononuclear cells from healthy donors	Homo sapiens	NCBITAXON	NCBITaxon:9606	blood	UBERON	UBERON:0000178	B Naive	naive B cell	CL	CL:0000788	B-lymphocyte	BTO	BTO:0000776	Purification of primary immunological cell subsets	SQ_0134	B Naive	biological replicate
peripheral blood mononuclear cells from healthy donors	Homo sapiens	NCBITAXON	NCBITaxon:9606	blood	UBERON	UBERON:0000178	B Memory	memory B cell	CL	CL:0000787	B-lymphocyte	BTO	BTO:0000776	Purification of primary immunological cell subsets	SQ_0136	B Memory	biological replicate
peripheral blood mononuclear cells from healthy donors	Homo sapiens	NCBITAXON	NCBITaxon:9606	blood	UBERON	UBERON:0000178	CD4 Central Memory	central memory CD4-positive, alpha-beta T cell	CL	CL:0000904	memory T-lymphocyte	BTO	BTO:0003435	Purification of primary immunological cell subsets	SQ_0145	CD4 Central Memory	biological replicate
peripheral blood mononuclear cells from healthy donors	Homo sapiens	NCBITAXON	NCBITaxon:9606	blood	UBERON	UBERON:0000178	CD4 Central Memory	central memory CD4-positive, alpha-beta T cell	CL	CL:0000904	memory T-lymphocyte	BTO	BTO:0003435	Purification of primary immunological cell subsets	SQ_0146	CD4 Central Memory	biological replicate
peripheral blood mononuclear cells from healthy donors	Homo sapiens	NCBITAXON	NCBITaxon:9606	blood	UBERON	UBERON:0000178	CD4 Central Memory	central memory CD4-positive, alpha-beta T cell	CL	CL:0000904	memory T-lymphocyte	BTO	BTO:0003435	Purification of primary immunological cell subsets	SQ_0147	CD4 Central Memory	biological replicate
peripheral blood mononuclear cells from healthy donors	Homo sapiens	NCBITAXON	NCBITaxon:9606	blood	UBERON	UBERON:0000178	CD4 Central Memory	central memory CD4-positive, alpha-beta T cell	CL	CL:0000904	memory T-lymphocyte	BTO	BTO:0003435	Purification of primary immunological cell subsets	SQ_0148	CD4 Central Memory	biological replicate
peripheral blood mononuclear cells from healthy donors	Homo sapiens	NCBITAXON	NCBITaxon:9606	blood	UBERON	UBERON:0000178	CD4 Central Memory	central memory CD4-positive, alpha-beta T cell	CL	CL:0000904	memory T-lymphocyte	BTO	BTO:0003435	Purification of primary immunological cell subsets	SQ_0149	CD4 Central Memory	biological replicate
peripheral blood mononuclear cells from healthy donors	Homo sapiens	NCBITAXON	NCBITaxon:9606	blood	UBERON	UBERON:0000178	CD4 Effector Memory	effector memory CD4-positive, alpha-beta T cell	CL	CL:0000905	memory T-lymphocyte	BTO	BTO:0003435	Purification of primary immunological cell subsets	SQ_0150	CD4 Effector Memory	biological replicate
peripheral blood mononuclear cells from healthy donors	Homo sapiens	NCBITAXON	NCBITaxon:9606	blood	UBERON	UBERON:0000178	CD4 Effector Memory	effector memory CD4-positive, alpha-beta T cell	CL	CL:0000905	memory T-lymphocyte	BTO	BTO:0003435	Purification of primary immunological cell subsets	SQ_0151	CD4 Effector Memory	biological replicate
peripheral blood mononuclear cells from healthy donors	Homo sapiens	NCBITAXON	NCBITaxon:9606	blood	UBERON	UBERON:0000178	CD4 Effector Memory	effector memory CD4-positive, alpha-beta T cell	CL	CL:0000905	memory T-lymphocyte	BTO	BTO:0003435	Purification of primary immunological cell subsets	SQ_0152	CD4 Effector Memory	biological replicate
peripheral blood mononuclear cells from healthy donors	Homo sapiens	NCBITAXON	NCBITaxon:9606	blood	UBERON	UBERON:0000178	CD4 Effector Memory	effector memory CD4-positive, alpha-beta T cell	CL	CL:0000905	memory T-lymphocyte	BTO	BTO:0003435	Purification of primary immunological cell subsets	SQ_0153	CD4 Effector Memory	biological replicate
peripheral blood mononuclear cells from healthy donors	Homo sapiens	NCBITAXON	NCBITaxon:9606	blood	UBERON	UBERON:0000178	CD4 Effector Memory	effector memory CD4-positive, alpha-beta T cell	CL	CL:0000905	memory T-lymphocyte	BTO	BTO:0003435	Purification of primary immunological cell subsets	SQ_0154	CD4 Effector Memory	biological replicate
peripheral blood mononuclear cells from healthy donors	Homo sapiens	NCBITAXON	NCBITaxon:9606	blood	UBERON	UBERON:0000178	CD8 Naive	naive thymus-derived CD8-positive, alpha-beta T cell	CL	CL:0000900	cytotoxic T-lymphocyte	BTO	BTO:0000289	Purification of primary immunological cell subsets	SQ_0155	CD8 Naive	biological replicate
peripheral blood mononuclear cells from healthy donors	Homo sapiens	NCBITAXON	NCBITaxon:9606	blood	UBERON	UBERON:0000178	CD8 Naive	naive thymus-derived CD8-positive, alpha-beta T cell	CL	CL:0000900	cytotoxic T-lymphocyte	BTO	BTO:0000289	Purification of primary immunological cell subsets	SQ_0156	CD8 Naive	biological replicate
peripheral blood mononuclear cells from healthy donors	Homo sapiens	NCBITAXON	NCBITaxon:9606	blood	UBERON	UBERON:0000178	CD8 Naive	naive thymus-derived CD8-positive, alpha-beta T cell	CL	CL:0000900	cytotoxic T-lymphocyte	BTO	BTO:0000289	Purification of primary immunological cell subsets	SQ_0157	CD8 Naive	biological replicate
peripheral blood mononuclear cells from healthy donors	Homo sapiens	NCBITAXON	NCBITaxon:9606	blood	UBERON	UBERON:0000178	CD8 Naive	naive thymus-derived CD8-positive, alpha-beta T cell	CL	CL:0000900	cytotoxic T-lymphocyte	BTO	BTO:0000289	Purification of primary immunological cell subsets	SQ_0158	CD8 Naive	biological replicate
peripheral blood mononuclear cells from healthy donors	Homo sapiens	NCBITAXON	NCBITaxon:9606	blood	UBERON	UBERON:0000178	CD8 Naive	naive thymus-derived CD8-positive, alpha-beta T cell	CL	CL:0000900	cytotoxic T-lymphocyte	BTO	BTO:0000289	Purification of primary immunological cell subsets	SQ_0159	CD8 Naive	biological replicate
peripheral blood mononuclear cells from healthy donors	Homo sapiens	NCBITAXON	NCBITaxon:9606	blood	UBERON	UBERON:0000178	CD8 Central Memory	central memory CD8-positive, alpha-beta T cell	CL	CL:0000907	memory T-lymphocyte	BTO	BTO:0003435	Purification of primary immunological cell subsets	SQ_0160	CD8 Central Memory	biological replicate
peripheral blood mononuclear cells from healthy donors	Homo sapiens	NCBITAXON	NCBITaxon:9606	blood	UBERON	UBERON:0000178	CD8 Central Memory	central memory CD8-positive, alpha-beta T cell	CL	CL:0000907	memory T-lymphocyte	BTO	BTO:0003435	Purification of primary immunological cell subsets	SQ_0161	CD8 Central Memory	biological replicate
peripheral blood mononuclear cells from healthy donors	Homo sapiens	NCBITAXON	NCBITaxon:9606	blood	UBERON	UBERON:0000178	CD8 Central Memory	central memory CD8-positive, alpha-beta T cell	CL	CL:0000907	memory T-lymphocyte	BTO	BTO:0003435	Purification of primary immunological cell subsets	SQ_0162	CD8 Central Memory	biological replicate
peripheral blood mononuclear cells from healthy donors	Homo sapiens	NCBITAXON	NCBITaxon:9606	blood	UBERON	UBERON:0000178	CD8 Central Memory	central memory CD8-positive, alpha-beta T cell	CL	CL:0000907	memory T-lymphocyte	BTO	BTO:0003435	Purification of primary immunological cell subsets	SQ_0163	CD8 Central Memory	biological replicate
peripheral blood mononuclear cells from healthy donors	Homo sapiens	NCBITAXON	NCBITaxon:9606	blood	UBERON	UBERON:0000178	B Naive	naive B cell	CL	CL:0000788	B-lymphocyte	BTO	BTO:0000776	Purification of primary immunological cell subsets	SQ_0164	B Naive	biological replicate
peripheral blood mononuclear cells from healthy donors	Homo sapiens	NCBITAXON	NCBITaxon:9606	blood	UBERON	UBERON:0000178	CD8 Effector Memory	effector memory CD8-positive, alpha-beta T cell	CL	CL:0000913	memory T-lymphocyte	BTO	BTO:0003435	Purification of primary immunological cell subsets	SQ_0165	CD8 Effector Memory	biological replicate
peripheral blood mononuclear cells from healthy donors	Homo sapiens	NCBITAXON	NCBITaxon:9606	blood	UBERON	UBERON:0000178	CD8 Effector Memory	effector memory CD8-positive, alpha-beta T cell	CL	CL:0000913	memory T-lymphocyte	BTO	BTO:0003435	Purification of primary immunological cell subsets	SQ_0166	CD8 Effector Memory	biological replicate
peripheral blood mononuclear cells from healthy donors	Homo sapiens	NCBITAXON	NCBITaxon:9606	blood	UBERON	UBERON:0000178	CD8 Effector Memory	effector memory CD8-positive, alpha-beta T cell	CL	CL:0000913	memory T-lymphocyte	BTO	BTO:0003435	Purification of primary immunological cell subsets	SQ_0167	CD8 Effector Memory	biological replicate
peripheral blood mononuclear cells from healthy donors	Homo sapiens	NCBITAXON	NCBITaxon:9606	blood	UBERON	UBERON:0000178	CD8 Effector Memory	effector memory CD8-positive, alpha-beta T cell	CL	CL:0000913	memory T-lymphocyte	BTO	BTO:0003435	Purification of primary immunological cell subsets	SQ_0168	CD8 Effector Memory	biological replicate
peripheral blood mononuclear cells from healthy donors	Homo sapiens	NCBITAXON	NCBITaxon:9606	blood	UBERON	UBERON:0000178	CD8 Effector Memory	effector memory CD8-positive, alpha-beta T cell	CL	CL:0000913	memory T-lymphocyte	BTO	BTO:0003435	Purification of primary immunological cell subsets	SQ_0169	CD8 Effector Memory	biological replicate
peripheral blood mononuclear cells from healthy donors	Homo sapiens	NCBITAXON	NCBITaxon:9606	blood	UBERON	UBERON:0000178	B CD5	B-1a B cell	CL	CL:0000820	B-lymphocyte	BTO	BTO:0000776	Purification of primary immunological cell subsets	SQ_0170	B CD5	biological replicate
peripheral blood mononuclear cells from healthy donors	Homo sapiens	NCBITAXON	NCBITaxon:9606	blood	UBERON	UBERON:0000178	B CD5	B-1a B cell	CL	CL:0000820	B-lymphocyte	BTO	BTO:0000776	Purification of primary immunological cell subsets	SQ_0171	B CD5	biological replicate
peripheral blood mononuclear cells from healthy donors	Homo sapiens	NCBITAXON	NCBITaxon:9606	blood	UBERON	UBERON:0000178	B CD5	B-1a B cell	CL	CL:0000820	B-lymphocyte	BTO	BTO:0000776	Purification of primary immunological cell subsets	SQ_0172	B CD5	biological replicate
peripheral blood mononuclear cells from healthy donors	Homo sapiens	NCBITAXON	NCBITaxon:9606	blood	UBERON	UBERON:0000178	B CD5	B-1a B cell	CL	CL:0000820	B-lymphocyte	BTO	BTO:0000776	Purification of primary immunological cell subsets	SQ_0173	B CD5	biological replicate
peripheral blood mononuclear cells from healthy donors	Homo sapiens	NCBITAXON	NCBITaxon:9606	blood	UBERON	UBERON:0000178	B Naive	naive B cell	CL	CL:0000788	B-lymphocyte	BTO	BTO:0000776	Purification of primary immunological cell subsets	SQ_0174	B Naive	biological replicate
peripheral blood mononuclear cells from healthy donors	Homo sapiens	NCBITAXON	NCBITaxon:9606	blood	UBERON	UBERON:0000178	CD4 Naive	naive thymus-derived CD4-positive, alpha-beta T cell	CL	CL:0000895	thymocyte	BTO	BTO:0001372	Purification of primary immunological cell subsets	SQ_0175	CD4 Naive	biological replicate
peripheral blood mononuclear cells from healthy donors	Homo sapiens	NCBITAXON	NCBITaxon:9606	blood	UBERON	UBERON:0000178	CD4 Naive	naive thymus-derived CD4-positive, alpha-beta T cell	CL	CL:0000895	thymocyte	BTO	BTO:0001372	Purification of primary immunological cell subsets	SQ_0176	CD4 Naive	biological replicate
peripheral blood mononuclear cells from healthy donors	Homo sapiens	NCBITAXON	NCBITaxon:9606	blood	UBERON	UBERON:0000178	B Memory	memory B cell	CL	CL:0000787	B-lymphocyte	BTO	BTO:0000776	Purification of primary immunological cell subsets	SQ_0177	B Memory	biological replicate
peripheral blood mononuclear cells from healthy donors	Homo sapiens	NCBITAXON	NCBITaxon:9606	blood	UBERON	UBERON:0000178	B Memory	memory B cell	CL	CL:0000787	B-lymphocyte	BTO	BTO:0000776	Purification of primary immunological cell subsets	SQ_0178	B Memory	biological replicate
