# Supplementary material for: De novo transcriptome profiling of highly purified human lymphocytes primary cells
Source: Sci Data. 2015 Sep 29;2:150051. doi: 10.1038/sdata.2015.51 (PMC4587370; doi:10.1038/sdata.2015.51)
Supplement: Supplementary file 1 [file sdata201551-isa1.zip › a_assay_Pagani.txt]

Sample Name	Protocol REF	Assay Name	Raw Data File	Comment [Data Repository]	Comment [Data Record Accession]	Comment [Data Record URI]	Protocol REF	Protocol REF	Protocol REF	Protocol REF	Protocol REF	Derived Data File	Comment [Data Repository]	Comment [Data Record Accession]	Comment [Data Record URI]	Factor Value[type of replicate]
SQ_0007	RNA isolation and RNA sequencing	SQ_0007_R1	SQ_0007_R1.fastq.gz	ArrayExpress	E-MTAB-2319	http://www.ebi.ac.uk/arrayexpress/experiments/E-MTAB-2319/	RNA-seq trimming and mapping	Public reference annotation	De novo genome-based transcripts reconstruction	Identification of previously unknown lincRNA-encoding genes	De novo transcriptome data integration	E-MTAB-2319	ArrayExpress	E-MTAB-2319	http://www.ebi.ac.uk/arrayexpress/experiments/E-MTAB-2319/	biological replicate
SQ_0011	RNA isolation and RNA sequencing	SQ_0011_R1	SQ_0011_R1.fastq.gz	ArrayExpress	E-MTAB-2319	http://www.ebi.ac.uk/arrayexpress/experiments/E-MTAB-2319/	RNA-seq trimming and mapping	Public reference annotation	De novo genome-based transcripts reconstruction	Identification of previously unknown lincRNA-encoding genes	De novo transcriptome data integration	E-MTAB-2319	ArrayExpress	E-MTAB-2319	http://www.ebi.ac.uk/arrayexpress/experiments/E-MTAB-2319/	biological replicate
SQ_0014	RNA isolation and RNA sequencing	SQ_0014_R1	SQ_0014_R1.fastq.gz	ArrayExpress	E-MTAB-2319	http://www.ebi.ac.uk/arrayexpress/experiments/E-MTAB-2319/	RNA-seq trimming and mapping	Public reference annotation	De novo genome-based transcripts reconstruction	Identification of previously unknown lincRNA-encoding genes	De novo transcriptome data integration	E-MTAB-2319	ArrayExpress	E-MTAB-2319	http://www.ebi.ac.uk/arrayexpress/experiments/E-MTAB-2319/	biological replicate
SQ_0015	RNA isolation and RNA sequencing	SQ_0015_R1	SQ_0015_R1.fastq.gz	ArrayExpress	E-MTAB-2319	http://www.ebi.ac.uk/arrayexpress/experiments/E-MTAB-2319/	RNA-seq trimming and mapping	Public reference annotation	De novo genome-based transcripts reconstruction	Identification of previously unknown lincRNA-encoding genes	De novo transcriptome data integration	E-MTAB-2319	ArrayExpress	E-MTAB-2319	http://www.ebi.ac.uk/arrayexpress/experiments/E-MTAB-2319/	biological replicate
SQ_0021	RNA isolation and RNA sequencing	SQ_0021_R1	SQ_0021_R1.fastq.gz	ArrayExpress	E-MTAB-2319	http://www.ebi.ac.uk/arrayexpress/experiments/E-MTAB-2319/	RNA-seq trimming and mapping	Public reference annotation	De novo genome-based transcripts reconstruction	Identification of previously unknown lincRNA-encoding genes	De novo transcriptome data integration	E-MTAB-2319	ArrayExpress	E-MTAB-2319	http://www.ebi.ac.uk/arrayexpress/experiments/E-MTAB-2319/	biological replicate
SQ_0022	RNA isolation and RNA sequencing	SQ_0022_R1	SQ_0022_R1.fastq.gz	ArrayExpress	E-MTAB-2319	http://www.ebi.ac.uk/arrayexpress/experiments/E-MTAB-2319/	RNA-seq trimming and mapping	Public reference annotation	De novo genome-based transcripts reconstruction	Identification of previously unknown lincRNA-encoding genes	De novo transcriptome data integration	E-MTAB-2319	ArrayExpress	E-MTAB-2319	http://www.ebi.ac.uk/arrayexpress/experiments/E-MTAB-2319/	biological replicate
SQ_0023	RNA isolation and RNA sequencing	SQ_0023_R1	SQ_0023_R1.fastq.gz	ArrayExpress	E-MTAB-2319	http://www.ebi.ac.uk/arrayexpress/experiments/E-MTAB-2319/	RNA-seq trimming and mapping	Public reference annotation	De novo genome-based transcripts reconstruction	Identification of previously unknown lincRNA-encoding genes	De novo transcriptome data integration	E-MTAB-2319	ArrayExpress	E-MTAB-2319	http://www.ebi.ac.uk/arrayexpress/experiments/E-MTAB-2319/	biological replicate
SQ_0046	RNA isolation and RNA sequencing	SQ_0046_R1	SQ_0046_R1.fastq.gz	ArrayExpress	E-MTAB-2319	http://www.ebi.ac.uk/arrayexpress/experiments/E-MTAB-2319/	RNA-seq trimming and mapping	Public reference annotation	De novo genome-based transcripts reconstruction	Identification of previously unknown lincRNA-encoding genes	De novo transcriptome data integration	E-MTAB-2319	ArrayExpress	E-MTAB-2319	http://www.ebi.ac.uk/arrayexpress/experiments/E-MTAB-2319/	biological replicate
SQ_0047	RNA isolation and RNA sequencing	SQ_0047_R1	SQ_0047_R1.fastq.gz	ArrayExpress	E-MTAB-2319	http://www.ebi.ac.uk/arrayexpress/experiments/E-MTAB-2319/	RNA-seq trimming and mapping	Public reference annotation	De novo genome-based transcripts reconstruction	Identification of previously unknown lincRNA-encoding genes	De novo transcriptome data integration	E-MTAB-2319	ArrayExpress	E-MTAB-2319	http://www.ebi.ac.uk/arrayexpress/experiments/E-MTAB-2319/	biological replicate
SQ_0048	RNA isolation and RNA sequencing	SQ_0048_R1	SQ_0048_R1.fastq.gz	ArrayExpress	E-MTAB-2319	http://www.ebi.ac.uk/arrayexpress/experiments/E-MTAB-2319/	RNA-seq trimming and mapping	Public reference annotation	De novo genome-based transcripts reconstruction	Identification of previously unknown lincRNA-encoding genes	De novo transcriptome data integration	E-MTAB-2319	ArrayExpress	E-MTAB-2319	http://www.ebi.ac.uk/arrayexpress/experiments/E-MTAB-2319/	biological replicate
SQ_0050	RNA isolation and RNA sequencing	SQ_0050_R1	SQ_0050_R1.fastq.gz	ArrayExpress	E-MTAB-2319	http://www.ebi.ac.uk/arrayexpress/experiments/E-MTAB-2319/	RNA-seq trimming and mapping	Public reference annotation	De novo genome-based transcripts reconstruction	Identification of previously unknown lincRNA-encoding genes	De novo transcriptome data integration	E-MTAB-2319	ArrayExpress	E-MTAB-2319	http://www.ebi.ac.uk/arrayexpress/experiments/E-MTAB-2319/	biological replicate
SQ_0051	RNA isolation and RNA sequencing	SQ_0051_R1	SQ_0051_R1.fastq.gz	ArrayExpress	E-MTAB-2319	http://www.ebi.ac.uk/arrayexpress/experiments/E-MTAB-2319/	RNA-seq trimming and mapping	Public reference annotation	De novo genome-based transcripts reconstruction	Identification of previously unknown lincRNA-encoding genes	De novo transcriptome data integration	E-MTAB-2319	ArrayExpress	E-MTAB-2319	http://www.ebi.ac.uk/arrayexpress/experiments/E-MTAB-2319/	biological replicate
SQ_0052	RNA isolation and RNA sequencing	SQ_0052_R1	SQ_0052_R1.fastq.gz	ArrayExpress	E-MTAB-2319	http://www.ebi.ac.uk/arrayexpress/experiments/E-MTAB-2319/	RNA-seq trimming and mapping	Public reference annotation	De novo genome-based transcripts reconstruction	Identification of previously unknown lincRNA-encoding genes	De novo transcriptome data integration	E-MTAB-2319	ArrayExpress	E-MTAB-2319	http://www.ebi.ac.uk/arrayexpress/experiments/E-MTAB-2319/	biological replicate
SQ_0053	RNA isolation and RNA sequencing	SQ_0053_R1	SQ_0053_R1.fastq.gz	ArrayExpress	E-MTAB-2319	http://www.ebi.ac.uk/arrayexpress/experiments/E-MTAB-2319/	RNA-seq trimming and mapping	Public reference annotation	De novo genome-based transcripts reconstruction	Identification of previously unknown lincRNA-encoding genes	De novo transcriptome data integration	E-MTAB-2319	ArrayExpress	E-MTAB-2319	http://www.ebi.ac.uk/arrayexpress/experiments/E-MTAB-2319/	biological replicate
SQ_0055	RNA isolation and RNA sequencing	SQ_0055_R1	SQ_0055_R1.fastq.gz	ArrayExpress	E-MTAB-2319	http://www.ebi.ac.uk/arrayexpress/experiments/E-MTAB-2319/	RNA-seq trimming and mapping	Public reference annotation	De novo genome-based transcripts reconstruction	Identification of previously unknown lincRNA-encoding genes	De novo transcriptome data integration	E-MTAB-2319	ArrayExpress	E-MTAB-2319	http://www.ebi.ac.uk/arrayexpress/experiments/E-MTAB-2319/	biological replicate
SQ_0056	RNA isolation and RNA sequencing	SQ_0056_R1	SQ_0056_R1.fastq.gz	ArrayExpress	E-MTAB-2319	http://www.ebi.ac.uk/arrayexpress/experiments/E-MTAB-2319/	RNA-seq trimming and mapping	Public reference annotation	De novo genome-based transcripts reconstruction	Identification of previously unknown lincRNA-encoding genes	De novo transcriptome data integration	E-MTAB-2319	ArrayExpress	E-MTAB-2319	http://www.ebi.ac.uk/arrayexpress/experiments/E-MTAB-2319/	biological replicate
SQ_0058	RNA isolation and RNA sequencing	SQ_0058_R1	SQ_0058_R1.fastq.gz	ArrayExpress	E-MTAB-2319	http://www.ebi.ac.uk/arrayexpress/experiments/E-MTAB-2319/	RNA-seq trimming and mapping	Public reference annotation	De novo genome-based transcripts reconstruction	Identification of previously unknown lincRNA-encoding genes	De novo transcriptome data integration	E-MTAB-2319	ArrayExpress	E-MTAB-2319	http://www.ebi.ac.uk/arrayexpress/experiments/E-MTAB-2319/	biological replicate
SQ_0059	RNA isolation and RNA sequencing	SQ_0059_R1	SQ_0059_R1.fastq.gz	ArrayExpress	E-MTAB-2319	http://www.ebi.ac.uk/arrayexpress/experiments/E-MTAB-2319/	RNA-seq trimming and mapping	Public reference annotation	De novo genome-based transcripts reconstruction	Identification of previously unknown lincRNA-encoding genes	De novo transcriptome data integration	E-MTAB-2319	ArrayExpress	E-MTAB-2319	http://www.ebi.ac.uk/arrayexpress/experiments/E-MTAB-2319/	biological replicate
SQ_0065	RNA isolation and RNA sequencing	SQ_0065_R1	SQ_0065_R1.fastq.gz	ArrayExpress	E-MTAB-2319	http://www.ebi.ac.uk/arrayexpress/experiments/E-MTAB-2319/	RNA-seq trimming and mapping	Public reference annotation	De novo genome-based transcripts reconstruction	Identification of previously unknown lincRNA-encoding genes	De novo transcriptome data integration	E-MTAB-2319	ArrayExpress	E-MTAB-2319	http://www.ebi.ac.uk/arrayexpress/experiments/E-MTAB-2319/	biological replicate
SQ_0067	RNA isolation and RNA sequencing	SQ_0067_R1	SQ_0067_R1.fastq.gz	ArrayExpress	E-MTAB-2319	http://www.ebi.ac.uk/arrayexpress/experiments/E-MTAB-2319/	RNA-seq trimming and mapping	Public reference annotation	De novo genome-based transcripts reconstruction	Identification of previously unknown lincRNA-encoding genes	De novo transcriptome data integration	E-MTAB-2319	ArrayExpress	E-MTAB-2319	http://www.ebi.ac.uk/arrayexpress/experiments/E-MTAB-2319/	biological replicate
SQ_0080	RNA isolation and RNA sequencing	SQ_0080_R1	SQ_0080_R1.fastq.gz	ArrayExpress	E-MTAB-2319	http://www.ebi.ac.uk/arrayexpress/experiments/E-MTAB-2319/	RNA-seq trimming and mapping	Public reference annotation	De novo genome-based transcripts reconstruction	Identification of previously unknown lincRNA-encoding genes	De novo transcriptome data integration	E-MTAB-2319	ArrayExpress	E-MTAB-2319	http://www.ebi.ac.uk/arrayexpress/experiments/E-MTAB-2319/	biological replicate
SQ_0081	RNA isolation and RNA sequencing	SQ_0081_R1	SQ_0081_R1.fastq.gz	ArrayExpress	E-MTAB-2319	http://www.ebi.ac.uk/arrayexpress/experiments/E-MTAB-2319/	RNA-seq trimming and mapping	Public reference annotation	De novo genome-based transcripts reconstruction	Identification of previously unknown lincRNA-encoding genes	De novo transcriptome data integration	E-MTAB-2319	ArrayExpress	E-MTAB-2319	http://www.ebi.ac.uk/arrayexpress/experiments/E-MTAB-2319/	biological replicate
SQ_0082	RNA isolation and RNA sequencing	SQ_0082_R1	SQ_0082_R1.fastq.gz	ArrayExpress	E-MTAB-2319	http://www.ebi.ac.uk/arrayexpress/experiments/E-MTAB-2319/	RNA-seq trimming and mapping	Public reference annotation	De novo genome-based transcripts reconstruction	Identification of previously unknown lincRNA-encoding genes	De novo transcriptome data integration	E-MTAB-2319	ArrayExpress	E-MTAB-2319	http://www.ebi.ac.uk/arrayexpress/experiments/E-MTAB-2319/	biological replicate
SQ_0096	RNA isolation and RNA sequencing	SQ_0096_R1	SQ_0096_R1.fastq.gz	ArrayExpress	E-MTAB-2319	http://www.ebi.ac.uk/arrayexpress/experiments/E-MTAB-2319/	RNA-seq trimming and mapping	Public reference annotation	De novo genome-based transcripts reconstruction	Identification of previously unknown lincRNA-encoding genes	De novo transcriptome data integration	E-MTAB-2319	ArrayExpress	E-MTAB-2319	http://www.ebi.ac.uk/arrayexpress/experiments/E-MTAB-2319/	biological replicate
SQ_0098	RNA isolation and RNA sequencing	SQ_0098_R1	SQ_0098_R1.fastq.gz	ArrayExpress	E-MTAB-2319	http://www.ebi.ac.uk/arrayexpress/experiments/E-MTAB-2319/	RNA-seq trimming and mapping	Public reference annotation	De novo genome-based transcripts reconstruction	Identification of previously unknown lincRNA-encoding genes	De novo transcriptome data integration	E-MTAB-2319	ArrayExpress	E-MTAB-2319	http://www.ebi.ac.uk/arrayexpress/experiments/E-MTAB-2319/	biological replicate
SQ_0130	RNA isolation and RNA sequencing	SQ_0130_R1	SQ_0130_R1.fastq.gz	ArrayExpress	E-MTAB-2319	http://www.ebi.ac.uk/arrayexpress/experiments/E-MTAB-2319/	RNA-seq trimming and mapping	Public reference annotation	De novo genome-based transcripts reconstruction	Identification of previously unknown lincRNA-encoding genes	De novo transcriptome data integration	E-MTAB-2319	ArrayExpress	E-MTAB-2319	http://www.ebi.ac.uk/arrayexpress/experiments/E-MTAB-2319/	biological replicate
SQ_0132	RNA isolation and RNA sequencing	SQ_0132_R1	SQ_0132_R1.fastq.gz	ArrayExpress	E-MTAB-2319	http://www.ebi.ac.uk/arrayexpress/experiments/E-MTAB-2319/	RNA-seq trimming and mapping	Public reference annotation	De novo genome-based transcripts reconstruction	Identification of previously unknown lincRNA-encoding genes	De novo transcriptome data integration	E-MTAB-2319	ArrayExpress	E-MTAB-2319	http://www.ebi.ac.uk/arrayexpress/experiments/E-MTAB-2319/	biological replicate
SQ_0134	RNA isolation and RNA sequencing	SQ_0134_R1	SQ_0134_R1.fastq.gz	ArrayExpress	E-MTAB-2319	http://www.ebi.ac.uk/arrayexpress/experiments/E-MTAB-2319/	RNA-seq trimming and mapping	Public reference annotation	De novo genome-based transcripts reconstruction	Identification of previously unknown lincRNA-encoding genes	De novo transcriptome data integration	E-MTAB-2319	ArrayExpress	E-MTAB-2319	http://www.ebi.ac.uk/arrayexpress/experiments/E-MTAB-2319/	biological replicate
SQ_0136	RNA isolation and RNA sequencing	SQ_0136_R1	SQ_0136_R1.fastq.gz	ArrayExpress	E-MTAB-2319	http://www.ebi.ac.uk/arrayexpress/experiments/E-MTAB-2319/	RNA-seq trimming and mapping	Public reference annotation	De novo genome-based transcripts reconstruction	Identification of previously unknown lincRNA-encoding genes	De novo transcriptome data integration	E-MTAB-2319	ArrayExpress	E-MTAB-2319	http://www.ebi.ac.uk/arrayexpress/experiments/E-MTAB-2319/	biological replicate
SQ_0145	RNA isolation and RNA sequencing	SQ_0145_R1	SQ_0145_R1.fastq.gz	ArrayExpress	E-MTAB-2319	http://www.ebi.ac.uk/arrayexpress/experiments/E-MTAB-2319/	RNA-seq trimming and mapping	Public reference annotation	De novo genome-based transcripts reconstruction	Identification of previously unknown lincRNA-encoding genes	De novo transcriptome data integration	E-MTAB-2319	ArrayExpress	E-MTAB-2319	http://www.ebi.ac.uk/arrayexpress/experiments/E-MTAB-2319/	biological replicate
SQ_0146	RNA isolation and RNA sequencing	SQ_0146_R1	SQ_0146_R1.fastq.gz	ArrayExpress	E-MTAB-2319	http://www.ebi.ac.uk/arrayexpress/experiments/E-MTAB-2319/	RNA-seq trimming and mapping	Public reference annotation	De novo genome-based transcripts reconstruction	Identification of previously unknown lincRNA-encoding genes	De novo transcriptome data integration	E-MTAB-2319	ArrayExpress	E-MTAB-2319	http://www.ebi.ac.uk/arrayexpress/experiments/E-MTAB-2319/	biological replicate
SQ_0147	RNA isolation and RNA sequencing	SQ_0147_R1	SQ_0147_R1.fastq.gz	ArrayExpress	E-MTAB-2319	http://www.ebi.ac.uk/arrayexpress/experiments/E-MTAB-2319/	RNA-seq trimming and mapping	Public reference annotation	De novo genome-based transcripts reconstruction	Identification of previously unknown lincRNA-encoding genes	De novo transcriptome data integration	E-MTAB-2319	ArrayExpress	E-MTAB-2319	http://www.ebi.ac.uk/arrayexpress/experiments/E-MTAB-2319/	biological replicate
SQ_0148	RNA isolation and RNA sequencing	SQ_0148_R1	SQ_0148_R1.fastq.gz	ArrayExpress	E-MTAB-2319	http://www.ebi.ac.uk/arrayexpress/experiments/E-MTAB-2319/	RNA-seq trimming and mapping	Public reference annotation	De novo genome-based transcripts reconstruction	Identification of previously unknown lincRNA-encoding genes	De novo transcriptome data integration	E-MTAB-2319	ArrayExpress	E-MTAB-2319	http://www.ebi.ac.uk/arrayexpress/experiments/E-MTAB-2319/	biological replicate
SQ_0149	RNA isolation and RNA sequencing	SQ_0149_R1	SQ_0149_R1.fastq.gz	ArrayExpress	E-MTAB-2319	http://www.ebi.ac.uk/arrayexpress/experiments/E-MTAB-2319/	RNA-seq trimming and mapping	Public reference annotation	De novo genome-based transcripts reconstruction	Identification of previously unknown lincRNA-encoding genes	De novo transcriptome data integration	E-MTAB-2319	ArrayExpress	E-MTAB-2319	http://www.ebi.ac.uk/arrayexpress/experiments/E-MTAB-2319/	biological replicate
SQ_0150	RNA isolation and RNA sequencing	SQ_0150_R1	SQ_0150_R1.fastq.gz	ArrayExpress	E-MTAB-2319	http://www.ebi.ac.uk/arrayexpress/experiments/E-MTAB-2319/	RNA-seq trimming and mapping	Public reference annotation	De novo genome-based transcripts reconstruction	Identification of previously unknown lincRNA-encoding genes	De novo transcriptome data integration	E-MTAB-2319	ArrayExpress	E-MTAB-2319	http://www.ebi.ac.uk/arrayexpress/experiments/E-MTAB-2319/	biological replicate
SQ_0151	RNA isolation and RNA sequencing	SQ_0151_R1	SQ_0151_R1.fastq.gz	ArrayExpress	E-MTAB-2319	http://www.ebi.ac.uk/arrayexpress/experiments/E-MTAB-2319/	RNA-seq trimming and mapping	Public reference annotation	De novo genome-based transcripts reconstruction	Identification of previously unknown lincRNA-encoding genes	De novo transcriptome data integration	E-MTAB-2319	ArrayExpress	E-MTAB-2319	http://www.ebi.ac.uk/arrayexpress/experiments/E-MTAB-2319/	biological replicate
SQ_0152	RNA isolation and RNA sequencing	SQ_0152_R1	SQ_0152_R1.fastq.gz	ArrayExpress	E-MTAB-2319	http://www.ebi.ac.uk/arrayexpress/experiments/E-MTAB-2319/	RNA-seq trimming and mapping	Public reference annotation	De novo genome-based transcripts reconstruction	Identification of previously unknown lincRNA-encoding genes	De novo transcriptome data integration	E-MTAB-2319	ArrayExpress	E-MTAB-2319	http://www.ebi.ac.uk/arrayexpress/experiments/E-MTAB-2319/	biological replicate
SQ_0153	RNA isolation and RNA sequencing	SQ_0153_R1	SQ_0153_R1.fastq.gz	ArrayExpress	E-MTAB-2319	http://www.ebi.ac.uk/arrayexpress/experiments/E-MTAB-2319/	RNA-seq trimming and mapping	Public reference annotation	De novo genome-based transcripts reconstruction	Identification of previously unknown lincRNA-encoding genes	De novo transcriptome data integration	E-MTAB-2319	ArrayExpress	E-MTAB-2319	http://www.ebi.ac.uk/arrayexpress/experiments/E-MTAB-2319/	biological replicate
SQ_0154	RNA isolation and RNA sequencing	SQ_0154_R1	SQ_0154_R1.fastq.gz	ArrayExpress	E-MTAB-2319	http://www.ebi.ac.uk/arrayexpress/experiments/E-MTAB-2319/	RNA-seq trimming and mapping	Public reference annotation	De novo genome-based transcripts reconstruction	Identification of previously unknown lincRNA-encoding genes	De novo transcriptome data integration	E-MTAB-2319	ArrayExpress	E-MTAB-2319	http://www.ebi.ac.uk/arrayexpress/experiments/E-MTAB-2319/	biological replicate
SQ_0155	RNA isolation and RNA sequencing	SQ_0155_R1	SQ_0155_R1.fastq.gz	ArrayExpress	E-MTAB-2319	http://www.ebi.ac.uk/arrayexpress/experiments/E-MTAB-2319/	RNA-seq trimming and mapping	Public reference annotation	De novo genome-based transcripts reconstruction	Identification of previously unknown lincRNA-encoding genes	De novo transcriptome data integration	E-MTAB-2319	ArrayExpress	E-MTAB-2319	http://www.ebi.ac.uk/arrayexpress/experiments/E-MTAB-2319/	biological replicate
SQ_0156	RNA isolation and RNA sequencing	SQ_0156_R1	SQ_0156_R1.fastq.gz	ArrayExpress	E-MTAB-2319	http://www.ebi.ac.uk/arrayexpress/experiments/E-MTAB-2319/	RNA-seq trimming and mapping	Public reference annotation	De novo genome-based transcripts reconstruction	Identification of previously unknown lincRNA-encoding genes	De novo transcriptome data integration	E-MTAB-2319	ArrayExpress	E-MTAB-2319	http://www.ebi.ac.uk/arrayexpress/experiments/E-MTAB-2319/	biological replicate
SQ_0157	RNA isolation and RNA sequencing	SQ_0157_R1	SQ_0157_R1.fastq.gz	ArrayExpress	E-MTAB-2319	http://www.ebi.ac.uk/arrayexpress/experiments/E-MTAB-2319/	RNA-seq trimming and mapping	Public reference annotation	De novo genome-based transcripts reconstruction	Identification of previously unknown lincRNA-encoding genes	De novo transcriptome data integration	E-MTAB-2319	ArrayExpress	E-MTAB-2319	http://www.ebi.ac.uk/arrayexpress/experiments/E-MTAB-2319/	biological replicate
SQ_0158	RNA isolation and RNA sequencing	SQ_0158_R1	SQ_0158_R1.fastq.gz	ArrayExpress	E-MTAB-2319	http://www.ebi.ac.uk/arrayexpress/experiments/E-MTAB-2319/	RNA-seq trimming and mapping	Public reference annotation	De novo genome-based transcripts reconstruction	Identification of previously unknown lincRNA-encoding genes	De novo transcriptome data integration	E-MTAB-2319	ArrayExpress	E-MTAB-2319	http://www.ebi.ac.uk/arrayexpress/experiments/E-MTAB-2319/	biological replicate
SQ_0159	RNA isolation and RNA sequencing	SQ_0159_R1	SQ_0159_R1.fastq.gz	ArrayExpress	E-MTAB-2319	http://www.ebi.ac.uk/arrayexpress/experiments/E-MTAB-2319/	RNA-seq trimming and mapping	Public reference annotation	De novo genome-based transcripts reconstruction	Identification of previously unknown lincRNA-encoding genes	De novo transcriptome data integration	E-MTAB-2319	ArrayExpress	E-MTAB-2319	http://www.ebi.ac.uk/arrayexpress/experiments/E-MTAB-2319/	biological replicate
SQ_0160	RNA isolation and RNA sequencing	SQ_0160_R1	SQ_0160_R1.fastq.gz	ArrayExpress	E-MTAB-2319	http://www.ebi.ac.uk/arrayexpress/experiments/E-MTAB-2319/	RNA-seq trimming and mapping	Public reference annotation	De novo genome-based transcripts reconstruction	Identification of previously unknown lincRNA-encoding genes	De novo transcriptome data integration	E-MTAB-2319	ArrayExpress	E-MTAB-2319	http://www.ebi.ac.uk/arrayexpress/experiments/E-MTAB-2319/	biological replicate
SQ_0161	RNA isolation and RNA sequencing	SQ_0161_R1	SQ_0161_R1.fastq.gz	ArrayExpress	E-MTAB-2319	http://www.ebi.ac.uk/arrayexpress/experiments/E-MTAB-2319/	RNA-seq trimming and mapping	Public reference annotation	De novo genome-based transcripts reconstruction	Identification of previously unknown lincRNA-encoding genes	De novo transcriptome data integration	E-MTAB-2319	ArrayExpress	E-MTAB-2319	http://www.ebi.ac.uk/arrayexpress/experiments/E-MTAB-2319/	biological replicate
SQ_0162	RNA isolation and RNA sequencing	SQ_0162_R1	SQ_0162_R1.fastq.gz	ArrayExpress	E-MTAB-2319	http://www.ebi.ac.uk/arrayexpress/experiments/E-MTAB-2319/	RNA-seq trimming and mapping	Public reference annotation	De novo genome-based transcripts reconstruction	Identification of previously unknown lincRNA-encoding genes	De novo transcriptome data integration	E-MTAB-2319	ArrayExpress	E-MTAB-2319	http://www.ebi.ac.uk/arrayexpress/experiments/E-MTAB-2319/	biological replicate
SQ_0163	RNA isolation and RNA sequencing	SQ_0163_R1	SQ_0163_R1.fastq.gz	ArrayExpress	E-MTAB-2319	http://www.ebi.ac.uk/arrayexpress/experiments/E-MTAB-2319/	RNA-seq trimming and mapping	Public reference annotation	De novo genome-based transcripts reconstruction	Identification of previously unknown lincRNA-encoding genes	De novo transcriptome data integration	E-MTAB-2319	ArrayExpress	E-MTAB-2319	http://www.ebi.ac.uk/arrayexpress/experiments/E-MTAB-2319/	biological replicate
SQ_0164	RNA isolation and RNA sequencing	SQ_0164_R1	SQ_0164_R1.fastq.gz	ArrayExpress	E-MTAB-2319	http://www.ebi.ac.uk/arrayexpress/experiments/E-MTAB-2319/	RNA-seq trimming and mapping	Public reference annotation	De novo genome-based transcripts reconstruction	Identification of previously unknown lincRNA-encoding genes	De novo transcriptome data integration	E-MTAB-2319	ArrayExpress	E-MTAB-2319	http://www.ebi.ac.uk/arrayexpress/experiments/E-MTAB-2319/	biological replicate
SQ_0165	RNA isolation and RNA sequencing	SQ_0165_R1	SQ_0165_R1.fastq.gz	ArrayExpress	E-MTAB-2319	http://www.ebi.ac.uk/arrayexpress/experiments/E-MTAB-2319/	RNA-seq trimming and mapping	Public reference annotation	De novo genome-based transcripts reconstruction	Identification of previously unknown lincRNA-encoding genes	De novo transcriptome data integration	E-MTAB-2319	ArrayExpress	E-MTAB-2319	http://www.ebi.ac.uk/arrayexpress/experiments/E-MTAB-2319/	biological replicate
SQ_0166	RNA isolation and RNA sequencing	SQ_0166_R1	SQ_0166_R1.fastq.gz	ArrayExpress	E-MTAB-2319	http://www.ebi.ac.uk/arrayexpress/experiments/E-MTAB-2319/	RNA-seq trimming and mapping	Public reference annotation	De novo genome-based transcripts reconstruction	Identification of previously unknown lincRNA-encoding genes	De novo transcriptome data integration	E-MTAB-2319	ArrayExpress	E-MTAB-2319	http://www.ebi.ac.uk/arrayexpress/experiments/E-MTAB-2319/	biological replicate
SQ_0167	RNA isolation and RNA sequencing	SQ_0167_R1	SQ_0167_R1.fastq.gz	ArrayExpress	E-MTAB-2319	http://www.ebi.ac.uk/arrayexpress/experiments/E-MTAB-2319/	RNA-seq trimming and mapping	Public reference annotation	De novo genome-based transcripts reconstruction	Identification of previously unknown lincRNA-encoding genes	De novo transcriptome data integration	E-MTAB-2319	ArrayExpress	E-MTAB-2319	http://www.ebi.ac.uk/arrayexpress/experiments/E-MTAB-2319/	biological replicate
SQ_0168	RNA isolation and RNA sequencing	SQ_0168_R1	SQ_0168_R1.fastq.gz	ArrayExpress	E-MTAB-2319	http://www.ebi.ac.uk/arrayexpress/experiments/E-MTAB-2319/	RNA-seq trimming and mapping	Public reference annotation	De novo genome-based transcripts reconstruction	Identification of previously unknown lincRNA-encoding genes	De novo transcriptome data integration	E-MTAB-2319	ArrayExpress	E-MTAB-2319	http://www.ebi.ac.uk/arrayexpress/experiments/E-MTAB-2319/	biological replicate
SQ_0169	RNA isolation and RNA sequencing	SQ_0169_R1	SQ_0169_R1.fastq.gz	ArrayExpress	E-MTAB-2319	http://www.ebi.ac.uk/arrayexpress/experiments/E-MTAB-2319/	RNA-seq trimming and mapping	Public reference annotation	De novo genome-based transcripts reconstruction	Identification of previously unknown lincRNA-encoding genes	De novo transcriptome data integration	E-MTAB-2319	ArrayExpress	E-MTAB-2319	http://www.ebi.ac.uk/arrayexpress/experiments/E-MTAB-2319/	biological replicate
SQ_0170	RNA isolation and RNA sequencing	SQ_0170_R1	SQ_0170_R1.fastq.gz	ArrayExpress	E-MTAB-2319	http://www.ebi.ac.uk/arrayexpress/experiments/E-MTAB-2319/	RNA-seq trimming and mapping	Public reference annotation	De novo genome-based transcripts reconstruction	Identification of previously unknown lincRNA-encoding genes	De novo transcriptome data integration	E-MTAB-2319	ArrayExpress	E-MTAB-2319	http://www.ebi.ac.uk/arrayexpress/experiments/E-MTAB-2319/	biological replicate
SQ_0171	RNA isolation and RNA sequencing	SQ_0171_R1	SQ_0171_R1.fastq.gz	ArrayExpress	E-MTAB-2319	http://www.ebi.ac.uk/arrayexpress/experiments/E-MTAB-2319/	RNA-seq trimming and mapping	Public reference annotation	De novo genome-based transcripts reconstruction	Identification of previously unknown lincRNA-encoding genes	De novo transcriptome data integration	E-MTAB-2319	ArrayExpress	E-MTAB-2319	http://www.ebi.ac.uk/arrayexpress/experiments/E-MTAB-2319/	biological replicate
SQ_0172	RNA isolation and RNA sequencing	SQ_0172_R1	SQ_0172_R1.fastq.gz	ArrayExpress	E-MTAB-2319	http://www.ebi.ac.uk/arrayexpress/experiments/E-MTAB-2319/	RNA-seq trimming and mapping	Public reference annotation	De novo genome-based transcripts reconstruction	Identification of previously unknown lincRNA-encoding genes	De novo transcriptome data integration	E-MTAB-2319	ArrayExpress	E-MTAB-2319	http://www.ebi.ac.uk/arrayexpress/experiments/E-MTAB-2319/	biological replicate
SQ_0173	RNA isolation and RNA sequencing	SQ_0173_R1	SQ_0173_R1.fastq.gz	ArrayExpress	E-MTAB-2319	http://www.ebi.ac.uk/arrayexpress/experiments/E-MTAB-2319/	RNA-seq trimming and mapping	Public reference annotation	De novo genome-based transcripts reconstruction	Identification of previously unknown lincRNA-encoding genes	De novo transcriptome data integration	E-MTAB-2319	ArrayExpress	E-MTAB-2319	http://www.ebi.ac.uk/arrayexpress/experiments/E-MTAB-2319/	biological replicate
SQ_0174	RNA isolation and RNA sequencing	SQ_0174_R1	SQ_0174_R1.fastq.gz	ArrayExpress	E-MTAB-2319	http://www.ebi.ac.uk/arrayexpress/experiments/E-MTAB-2319/	RNA-seq trimming and mapping	Public reference annotation	De novo genome-based transcripts reconstruction	Identification of previously unknown lincRNA-encoding genes	De novo transcriptome data integration	E-MTAB-2319	ArrayExpress	E-MTAB-2319	http://www.ebi.ac.uk/arrayexpress/experiments/E-MTAB-2319/	biological replicate
SQ_0175	RNA isolation and RNA sequencing	SQ_0175_R1	SQ_0175_R1.fastq.gz	ArrayExpress	E-MTAB-2319	http://www.ebi.ac.uk/arrayexpress/experiments/E-MTAB-2319/	RNA-seq trimming and mapping	Public reference annotation	De novo genome-based transcripts reconstruction	Identification of previously unknown lincRNA-encoding genes	De novo transcriptome data integration	E-MTAB-2319	ArrayExpress	E-MTAB-2319	http://www.ebi.ac.uk/arrayexpress/experiments/E-MTAB-2319/	biological replicate
SQ_0176	RNA isolation and RNA sequencing	SQ_0176_R1	SQ_0176_R1.fastq.gz	ArrayExpress	E-MTAB-2319	http://www.ebi.ac.uk/arrayexpress/experiments/E-MTAB-2319/	RNA-seq trimming and mapping	Public reference annotation	De novo genome-based transcripts reconstruction	Identification of previously unknown lincRNA-encoding genes	De novo transcriptome data integration	E-MTAB-2319	ArrayExpress	E-MTAB-2319	http://www.ebi.ac.uk/arrayexpress/experiments/E-MTAB-2319/	biological replicate
SQ_0177	RNA isolation and RNA sequencing	SQ_0177_R1	SQ_0177_R1.fastq.gz	ArrayExpress	E-MTAB-2319	http://www.ebi.ac.uk/arrayexpress/experiments/E-MTAB-2319/	RNA-seq trimming and mapping	Public reference annotation	De novo genome-based transcripts reconstruction	Identification of previously unknown lincRNA-encoding genes	De novo transcriptome data integration	E-MTAB-2319	ArrayExpress	E-MTAB-2319	http://www.ebi.ac.uk/arrayexpress/experiments/E-MTAB-2319/	biological replicate
SQ_0178	RNA isolation and RNA sequencing	SQ_0178_R1	SQ_0178_R1.fastq.gz	ArrayExpress	E-MTAB-2319	http://www.ebi.ac.uk/arrayexpress/experiments/E-MTAB-2319/	RNA-seq trimming and mapping	Public reference annotation	De novo genome-based transcripts reconstruction	Identification of previously unknown lincRNA-encoding genes	De novo transcriptome data integration	E-MTAB-2319	ArrayExpress	E-MTAB-2319	http://www.ebi.ac.uk/arrayexpress/experiments/E-MTAB-2319/	biological replicate
SQ_0007	RNA isolation and RNA sequencing	SQ_0007_R2	SQ_0007_R2.fastq.gz	ArrayExpress	E-MTAB-2319	http://www.ebi.ac.uk/arrayexpress/experiments/E-MTAB-2319/	RNA-seq trimming and mapping	Public reference annotation	De novo genome-based transcripts reconstruction	Identification of previously unknown lincRNA-encoding genes	De novo transcriptome data integration	E-MTAB-2319	ArrayExpress	E-MTAB-2319	http://www.ebi.ac.uk/arrayexpress/experiments/E-MTAB-2319/	technical replicate
SQ_0011	RNA isolation and RNA sequencing	SQ_0011_R2	SQ_0011_R2.fastq.gz	ArrayExpress	E-MTAB-2319	http://www.ebi.ac.uk/arrayexpress/experiments/E-MTAB-2319/	RNA-seq trimming and mapping	Public reference annotation	De novo genome-based transcripts reconstruction	Identification of previously unknown lincRNA-encoding genes	De novo transcriptome data integration	E-MTAB-2319	ArrayExpress	E-MTAB-2319	http://www.ebi.ac.uk/arrayexpress/experiments/E-MTAB-2319/	technical replicate
SQ_0014	RNA isolation and RNA sequencing	SQ_0014_R2	SQ_0014_R2.fastq.gz	ArrayExpress	E-MTAB-2319	http://www.ebi.ac.uk/arrayexpress/experiments/E-MTAB-2319/	RNA-seq trimming and mapping	Public reference annotation	De novo genome-based transcripts reconstruction	Identification of previously unknown lincRNA-encoding genes	De novo transcriptome data integration	E-MTAB-2319	ArrayExpress	E-MTAB-2319	http://www.ebi.ac.uk/arrayexpress/experiments/E-MTAB-2319/	technical replicate
SQ_0015	RNA isolation and RNA sequencing	SQ_0015_R2	SQ_0015_R2.fastq.gz	ArrayExpress	E-MTAB-2319	http://www.ebi.ac.uk/arrayexpress/experiments/E-MTAB-2319/	RNA-seq trimming and mapping	Public reference annotation	De novo genome-based transcripts reconstruction	Identification of previously unknown lincRNA-encoding genes	De novo transcriptome data integration	E-MTAB-2319	ArrayExpress	E-MTAB-2319	http://www.ebi.ac.uk/arrayexpress/experiments/E-MTAB-2319/	technical replicate
SQ_0021	RNA isolation and RNA sequencing	SQ_0021_R2	SQ_0021_R2.fastq.gz	ArrayExpress	E-MTAB-2319	http://www.ebi.ac.uk/arrayexpress/experiments/E-MTAB-2319/	RNA-seq trimming and mapping	Public reference annotation	De novo genome-based transcripts reconstruction	Identification of previously unknown lincRNA-encoding genes	De novo transcriptome data integration	E-MTAB-2319	ArrayExpress	E-MTAB-2319	http://www.ebi.ac.uk/arrayexpress/experiments/E-MTAB-2319/	technical replicate
SQ_0022	RNA isolation and RNA sequencing	SQ_0022_R2	SQ_0022_R2.fastq.gz	ArrayExpress	E-MTAB-2319	http://www.ebi.ac.uk/arrayexpress/experiments/E-MTAB-2319/	RNA-seq trimming and mapping	Public reference annotation	De novo genome-based transcripts reconstruction	Identification of previously unknown lincRNA-encoding genes	De novo transcriptome data integration	E-MTAB-2319	ArrayExpress	E-MTAB-2319	http://www.ebi.ac.uk/arrayexpress/experiments/E-MTAB-2319/	technical replicate
SQ_0023	RNA isolation and RNA sequencing	SQ_0023_R2	SQ_0023_R2.fastq.gz	ArrayExpress	E-MTAB-2319	http://www.ebi.ac.uk/arrayexpress/experiments/E-MTAB-2319/	RNA-seq trimming and mapping	Public reference annotation	De novo genome-based transcripts reconstruction	Identification of previously unknown lincRNA-encoding genes	De novo transcriptome data integration	E-MTAB-2319	ArrayExpress	E-MTAB-2319	http://www.ebi.ac.uk/arrayexpress/experiments/E-MTAB-2319/	technical replicate
SQ_0046	RNA isolation and RNA sequencing	SQ_0046_R2	SQ_0046_R2.fastq.gz	ArrayExpress	E-MTAB-2319	http://www.ebi.ac.uk/arrayexpress/experiments/E-MTAB-2319/	RNA-seq trimming and mapping	Public reference annotation	De novo genome-based transcripts reconstruction	Identification of previously unknown lincRNA-encoding genes	De novo transcriptome data integration	E-MTAB-2319	ArrayExpress	E-MTAB-2319	http://www.ebi.ac.uk/arrayexpress/experiments/E-MTAB-2319/	technical replicate
SQ_0047	RNA isolation and RNA sequencing	SQ_0047_R2	SQ_0047_R2.fastq.gz	ArrayExpress	E-MTAB-2319	http://www.ebi.ac.uk/arrayexpress/experiments/E-MTAB-2319/	RNA-seq trimming and mapping	Public reference annotation	De novo genome-based transcripts reconstruction	Identification of previously unknown lincRNA-encoding genes	De novo transcriptome data integration	E-MTAB-2319	ArrayExpress	E-MTAB-2319	http://www.ebi.ac.uk/arrayexpress/experiments/E-MTAB-2319/	technical replicate
SQ_0048	RNA isolation and RNA sequencing	SQ_0048_R2	SQ_0048_R2.fastq.gz	ArrayExpress	E-MTAB-2319	http://www.ebi.ac.uk/arrayexpress/experiments/E-MTAB-2319/	RNA-seq trimming and mapping	Public reference annotation	De novo genome-based transcripts reconstruction	Identification of previously unknown lincRNA-encoding genes	De novo transcriptome data integration	E-MTAB-2319	ArrayExpress	E-MTAB-2319	http://www.ebi.ac.uk/arrayexpress/experiments/E-MTAB-2319/	technical replicate
SQ_0050	RNA isolation and RNA sequencing	SQ_0050_R2	SQ_0050_R2.fastq.gz	ArrayExpress	E-MTAB-2319	http://www.ebi.ac.uk/arrayexpress/experiments/E-MTAB-2319/	RNA-seq trimming and mapping	Public reference annotation	De novo genome-based transcripts reconstruction	Identification of previously unknown lincRNA-encoding genes	De novo transcriptome data integration	E-MTAB-2319	ArrayExpress	E-MTAB-2319	http://www.ebi.ac.uk/arrayexpress/experiments/E-MTAB-2319/	technical replicate
SQ_0051	RNA isolation and RNA sequencing	SQ_0051_R2	SQ_0051_R2.fastq.gz	ArrayExpress	E-MTAB-2319	http://www.ebi.ac.uk/arrayexpress/experiments/E-MTAB-2319/	RNA-seq trimming and mapping	Public reference annotation	De novo genome-based transcripts reconstruction	Identification of previously unknown lincRNA-encoding genes	De novo transcriptome data integration	E-MTAB-2319	ArrayExpress	E-MTAB-2319	http://www.ebi.ac.uk/arrayexpress/experiments/E-MTAB-2319/	technical replicate
SQ_0052	RNA isolation and RNA sequencing	SQ_0052_R2	SQ_0052_R2.fastq.gz	ArrayExpress	E-MTAB-2319	http://www.ebi.ac.uk/arrayexpress/experiments/E-MTAB-2319/	RNA-seq trimming and mapping	Public reference annotation	De novo genome-based transcripts reconstruction	Identification of previously unknown lincRNA-encoding genes	De novo transcriptome data integration	E-MTAB-2319	ArrayExpress	E-MTAB-2319	http://www.ebi.ac.uk/arrayexpress/experiments/E-MTAB-2319/	technical replicate
SQ_0053	RNA isolation and RNA sequencing	SQ_0053_R2	SQ_0053_R2.fastq.gz	ArrayExpress	E-MTAB-2319	http://www.ebi.ac.uk/arrayexpress/experiments/E-MTAB-2319/	RNA-seq trimming and mapping	Public reference annotation	De novo genome-based transcripts reconstruction	Identification of previously unknown lincRNA-encoding genes	De novo transcriptome data integration	E-MTAB-2319	ArrayExpress	E-MTAB-2319	http://www.ebi.ac.uk/arrayexpress/experiments/E-MTAB-2319/	technical replicate
SQ_0055	RNA isolation and RNA sequencing	SQ_0055_R2	SQ_0055_R2.fastq.gz	ArrayExpress	E-MTAB-2319	http://www.ebi.ac.uk/arrayexpress/experiments/E-MTAB-2319/	RNA-seq trimming and mapping	Public reference annotation	De novo genome-based transcripts reconstruction	Identification of previously unknown lincRNA-encoding genes	De novo transcriptome data integration	E-MTAB-2319	ArrayExpress	E-MTAB-2319	http://www.ebi.ac.uk/arrayexpress/experiments/E-MTAB-2319/	technical replicate
SQ_0056	RNA isolation and RNA sequencing	SQ_0056_R2	SQ_0056_R2.fastq.gz	ArrayExpress	E-MTAB-2319	http://www.ebi.ac.uk/arrayexpress/experiments/E-MTAB-2319/	RNA-seq trimming and mapping	Public reference annotation	De novo genome-based transcripts reconstruction	Identification of previously unknown lincRNA-encoding genes	De novo transcriptome data integration	E-MTAB-2319	ArrayExpress	E-MTAB-2319	http://www.ebi.ac.uk/arrayexpress/experiments/E-MTAB-2319/	technical replicate
SQ_0058	RNA isolation and RNA sequencing	SQ_0058_R2	SQ_0058_R2.fastq.gz	ArrayExpress	E-MTAB-2319	http://www.ebi.ac.uk/arrayexpress/experiments/E-MTAB-2319/	RNA-seq trimming and mapping	Public reference annotation	De novo genome-based transcripts reconstruction	Identification of previously unknown lincRNA-encoding genes	De novo transcriptome data integration	E-MTAB-2319	ArrayExpress	E-MTAB-2319	http://www.ebi.ac.uk/arrayexpress/experiments/E-MTAB-2319/	technical replicate
SQ_0059	RNA isolation and RNA sequencing	SQ_0059_R2	SQ_0059_R2.fastq.gz	ArrayExpress	E-MTAB-2319	http://www.ebi.ac.uk/arrayexpress/experiments/E-MTAB-2319/	RNA-seq trimming and mapping	Public reference annotation	De novo genome-based transcripts reconstruction	Identification of previously unknown lincRNA-encoding genes	De novo transcriptome data integration	E-MTAB-2319	ArrayExpress	E-MTAB-2319	http://www.ebi.ac.uk/arrayexpress/experiments/E-MTAB-2319/	technical replicate
SQ_0065	RNA isolation and RNA sequencing	SQ_0065_R2	SQ_0065_R2.fastq.gz	ArrayExpress	E-MTAB-2319	http://www.ebi.ac.uk/arrayexpress/experiments/E-MTAB-2319/	RNA-seq trimming and mapping	Public reference annotation	De novo genome-based transcripts reconstruction	Identification of previously unknown lincRNA-encoding genes	De novo transcriptome data integration	E-MTAB-2319	ArrayExpress	E-MTAB-2319	http://www.ebi.ac.uk/arrayexpress/experiments/E-MTAB-2319/	technical replicate
SQ_0067	RNA isolation and RNA sequencing	SQ_0067_R2	SQ_0067_R2.fastq.gz	ArrayExpress	E-MTAB-2319	http://www.ebi.ac.uk/arrayexpress/experiments/E-MTAB-2319/	RNA-seq trimming and mapping	Public reference annotation	De novo genome-based transcripts reconstruction	Identification of previously unknown lincRNA-encoding genes	De novo transcriptome data integration	E-MTAB-2319	ArrayExpress	E-MTAB-2319	http://www.ebi.ac.uk/arrayexpress/experiments/E-MTAB-2319/	technical replicate
SQ_0080	RNA isolation and RNA sequencing	SQ_0080_R2	SQ_0080_R2.fastq.gz	ArrayExpress	E-MTAB-2319	http://www.ebi.ac.uk/arrayexpress/experiments/E-MTAB-2319/	RNA-seq trimming and mapping	Public reference annotation	De novo genome-based transcripts reconstruction	Identification of previously unknown lincRNA-encoding genes	De novo transcriptome data integration	E-MTAB-2319	ArrayExpress	E-MTAB-2319	http://www.ebi.ac.uk/arrayexpress/experiments/E-MTAB-2319/	technical replicate
SQ_0081	RNA isolation and RNA sequencing	SQ_0081_R2	SQ_0081_R2.fastq.gz	ArrayExpress	E-MTAB-2319	http://www.ebi.ac.uk/arrayexpress/experiments/E-MTAB-2319/	RNA-seq trimming and mapping	Public reference annotation	De novo genome-based transcripts reconstruction	Identification of previously unknown lincRNA-encoding genes	De novo transcriptome data integration	E-MTAB-2319	ArrayExpress	E-MTAB-2319	http://www.ebi.ac.uk/arrayexpress/experiments/E-MTAB-2319/	technical replicate
SQ_0082	RNA isolation and RNA sequencing	SQ_0082_R2	SQ_0082_R2.fastq.gz	ArrayExpress	E-MTAB-2319	http://www.ebi.ac.uk/arrayexpress/experiments/E-MTAB-2319/	RNA-seq trimming and mapping	Public reference annotation	De novo genome-based transcripts reconstruction	Identification of previously unknown lincRNA-encoding genes	De novo transcriptome data integration	E-MTAB-2319	ArrayExpress	E-MTAB-2319	http://www.ebi.ac.uk/arrayexpress/experiments/E-MTAB-2319/	technical replicate
SQ_0096	RNA isolation and RNA sequencing	SQ_0096_R2	SQ_0096_R2.fastq.gz	ArrayExpress	E-MTAB-2319	http://www.ebi.ac.uk/arrayexpress/experiments/E-MTAB-2319/	RNA-seq trimming and mapping	Public reference annotation	De novo genome-based transcripts reconstruction	Identification of previously unknown lincRNA-encoding genes	De novo transcriptome data integration	E-MTAB-2319	ArrayExpress	E-MTAB-2319	http://www.ebi.ac.uk/arrayexpress/experiments/E-MTAB-2319/	technical replicate
SQ_0098	RNA isolation and RNA sequencing	SQ_0098_R2	SQ_0098_R2.fastq.gz	ArrayExpress	E-MTAB-2319	http://www.ebi.ac.uk/arrayexpress/experiments/E-MTAB-2319/	RNA-seq trimming and mapping	Public reference annotation	De novo genome-based transcripts reconstruction	Identification of previously unknown lincRNA-encoding genes	De novo transcriptome data integration	E-MTAB-2319	ArrayExpress	E-MTAB-2319	http://www.ebi.ac.uk/arrayexpress/experiments/E-MTAB-2319/	technical replicate
SQ_0130	RNA isolation and RNA sequencing	SQ_0130_R2	SQ_0130_R2.fastq.gz	ArrayExpress	E-MTAB-2319	http://www.ebi.ac.uk/arrayexpress/experiments/E-MTAB-2319/	RNA-seq trimming and mapping	Public reference annotation	De novo genome-based transcripts reconstruction	Identification of previously unknown lincRNA-encoding genes	De novo transcriptome data integration	E-MTAB-2319	ArrayExpress	E-MTAB-2319	http://www.ebi.ac.uk/arrayexpress/experiments/E-MTAB-2319/	technical replicate
SQ_0132	RNA isolation and RNA sequencing	SQ_0132_R2	SQ_0132_R2.fastq.gz	ArrayExpress	E-MTAB-2319	http://www.ebi.ac.uk/arrayexpress/experiments/E-MTAB-2319/	RNA-seq trimming and mapping	Public reference annotation	De novo genome-based transcripts reconstruction	Identification of previously unknown lincRNA-encoding genes	De novo transcriptome data integration	E-MTAB-2319	ArrayExpress	E-MTAB-2319	http://www.ebi.ac.uk/arrayexpress/experiments/E-MTAB-2319/	technical replicate
SQ_0134	RNA isolation and RNA sequencing	SQ_0134_R2	SQ_0134_R2.fastq.gz	ArrayExpress	E-MTAB-2319	http://www.ebi.ac.uk/arrayexpress/experiments/E-MTAB-2319/	RNA-seq trimming and mapping	Public reference annotation	De novo genome-based transcripts reconstruction	Identification of previously unknown lincRNA-encoding genes	De novo transcriptome data integration	E-MTAB-2319	ArrayExpress	E-MTAB-2319	http://www.ebi.ac.uk/arrayexpress/experiments/E-MTAB-2319/	technical replicate
SQ_0136	RNA isolation and RNA sequencing	SQ_0136_R2	SQ_0136_R2.fastq.gz	ArrayExpress	E-MTAB-2319	http://www.ebi.ac.uk/arrayexpress/experiments/E-MTAB-2319/	RNA-seq trimming and mapping	Public reference annotation	De novo genome-based transcripts reconstruction	Identification of previously unknown lincRNA-encoding genes	De novo transcriptome data integration	E-MTAB-2319	ArrayExpress	E-MTAB-2319	http://www.ebi.ac.uk/arrayexpress/experiments/E-MTAB-2319/	technical replicate
SQ_0145	RNA isolation and RNA sequencing	SQ_0145_R2	SQ_0145_R2.fastq.gz	ArrayExpress	E-MTAB-2319	http://www.ebi.ac.uk/arrayexpress/experiments/E-MTAB-2319/	RNA-seq trimming and mapping	Public reference annotation	De novo genome-based transcripts reconstruction	Identification of previously unknown lincRNA-encoding genes	De novo transcriptome data integration	E-MTAB-2319	ArrayExpress	E-MTAB-2319	http://www.ebi.ac.uk/arrayexpress/experiments/E-MTAB-2319/	technical replicate
SQ_0146	RNA isolation and RNA sequencing	SQ_0146_R2	SQ_0146_R2.fastq.gz	ArrayExpress	E-MTAB-2319	http://www.ebi.ac.uk/arrayexpress/experiments/E-MTAB-2319/	RNA-seq trimming and mapping	Public reference annotation	De novo genome-based transcripts reconstruction	Identification of previously unknown lincRNA-encoding genes	De novo transcriptome data integration	E-MTAB-2319	ArrayExpress	E-MTAB-2319	http://www.ebi.ac.uk/arrayexpress/experiments/E-MTAB-2319/	technical replicate
SQ_0147	RNA isolation and RNA sequencing	SQ_0147_R2	SQ_0147_R2.fastq.gz	ArrayExpress	E-MTAB-2319	http://www.ebi.ac.uk/arrayexpress/experiments/E-MTAB-2319/	RNA-seq trimming and mapping	Public reference annotation	De novo genome-based transcripts reconstruction	Identification of previously unknown lincRNA-encoding genes	De novo transcriptome data integration	E-MTAB-2319	ArrayExpress	E-MTAB-2319	http://www.ebi.ac.uk/arrayexpress/experiments/E-MTAB-2319/	technical replicate
SQ_0148	RNA isolation and RNA sequencing	SQ_0148_R2	SQ_0148_R2.fastq.gz	ArrayExpress	E-MTAB-2319	http://www.ebi.ac.uk/arrayexpress/experiments/E-MTAB-2319/	RNA-seq trimming and mapping	Public reference annotation	De novo genome-based transcripts reconstruction	Identification of previously unknown lincRNA-encoding genes	De novo transcriptome data integration	E-MTAB-2319	ArrayExpress	E-MTAB-2319	http://www.ebi.ac.uk/arrayexpress/experiments/E-MTAB-2319/	technical replicate
SQ_0149	RNA isolation and RNA sequencing	SQ_0149_R2	SQ_0149_R2.fastq.gz	ArrayExpress	E-MTAB-2319	http://www.ebi.ac.uk/arrayexpress/experiments/E-MTAB-2319/	RNA-seq trimming and mapping	Public reference annotation	De novo genome-based transcripts reconstruction	Identification of previously unknown lincRNA-encoding genes	De novo transcriptome data integration	E-MTAB-2319	ArrayExpress	E-MTAB-2319	http://www.ebi.ac.uk/arrayexpress/experiments/E-MTAB-2319/	technical replicate
SQ_0150	RNA isolation and RNA sequencing	SQ_0150_R2	SQ_0150_R2.fastq.gz	ArrayExpress	E-MTAB-2319	http://www.ebi.ac.uk/arrayexpress/experiments/E-MTAB-2319/	RNA-seq trimming and mapping	Public reference annotation	De novo genome-based transcripts reconstruction	Identification of previously unknown lincRNA-encoding genes	De novo transcriptome data integration	E-MTAB-2319	ArrayExpress	E-MTAB-2319	http://www.ebi.ac.uk/arrayexpress/experiments/E-MTAB-2319/	technical replicate
SQ_0151	RNA isolation and RNA sequencing	SQ_0151_R2	SQ_0151_R2.fastq.gz	ArrayExpress	E-MTAB-2319	http://www.ebi.ac.uk/arrayexpress/experiments/E-MTAB-2319/	RNA-seq trimming and mapping	Public reference annotation	De novo genome-based transcripts reconstruction	Identification of previously unknown lincRNA-encoding genes	De novo transcriptome data integration	E-MTAB-2319	ArrayExpress	E-MTAB-2319	http://www.ebi.ac.uk/arrayexpress/experiments/E-MTAB-2319/	technical replicate
SQ_0152	RNA isolation and RNA sequencing	SQ_0152_R2	SQ_0152_R2.fastq.gz	ArrayExpress	E-MTAB-2319	http://www.ebi.ac.uk/arrayexpress/experiments/E-MTAB-2319/	RNA-seq trimming and mapping	Public reference annotation	De novo genome-based transcripts reconstruction	Identification of previously unknown lincRNA-encoding genes	De novo transcriptome data integration	E-MTAB-2319	ArrayExpress	E-MTAB-2319	http://www.ebi.ac.uk/arrayexpress/experiments/E-MTAB-2319/	technical replicate
SQ_0153	RNA isolation and RNA sequencing	SQ_0153_R2	SQ_0153_R2.fastq.gz	ArrayExpress	E-MTAB-2319	http://www.ebi.ac.uk/arrayexpress/experiments/E-MTAB-2319/	RNA-seq trimming and mapping	Public reference annotation	De novo genome-based transcripts reconstruction	Identification of previously unknown lincRNA-encoding genes	De novo transcriptome data integration	E-MTAB-2319	ArrayExpress	E-MTAB-2319	http://www.ebi.ac.uk/arrayexpress/experiments/E-MTAB-2319/	technical replicate
SQ_0154	RNA isolation and RNA sequencing	SQ_0154_R2	SQ_0154_R2.fastq.gz	ArrayExpress	E-MTAB-2319	http://www.ebi.ac.uk/arrayexpress/experiments/E-MTAB-2319/	RNA-seq trimming and mapping	Public reference annotation	De novo genome-based transcripts reconstruction	Identification of previously unknown lincRNA-encoding genes	De novo transcriptome data integration	E-MTAB-2319	ArrayExpress	E-MTAB-2319	http://www.ebi.ac.uk/arrayexpress/experiments/E-MTAB-2319/	technical replicate
SQ_0155	RNA isolation and RNA sequencing	SQ_0155_R2	SQ_0155_R2.fastq.gz	ArrayExpress	E-MTAB-2319	http://www.ebi.ac.uk/arrayexpress/experiments/E-MTAB-2319/	RNA-seq trimming and mapping	Public reference annotation	De novo genome-based transcripts reconstruction	Identification of previously unknown lincRNA-encoding genes	De novo transcriptome data integration	E-MTAB-2319	ArrayExpress	E-MTAB-2319	http://www.ebi.ac.uk/arrayexpress/experiments/E-MTAB-2319/	technical replicate
SQ_0156	RNA isolation and RNA sequencing	SQ_0156_R2	SQ_0156_R2.fastq.gz	ArrayExpress	E-MTAB-2319	http://www.ebi.ac.uk/arrayexpress/experiments/E-MTAB-2319/	RNA-seq trimming and mapping	Public reference annotation	De novo genome-based transcripts reconstruction	Identification of previously unknown lincRNA-encoding genes	De novo transcriptome data integration	E-MTAB-2319	ArrayExpress	E-MTAB-2319	http://www.ebi.ac.uk/arrayexpress/experiments/E-MTAB-2319/	technical replicate
SQ_0157	RNA isolation and RNA sequencing	SQ_0157_R2	SQ_0157_R2.fastq.gz	ArrayExpress	E-MTAB-2319	http://www.ebi.ac.uk/arrayexpress/experiments/E-MTAB-2319/	RNA-seq trimming and mapping	Public reference annotation	De novo genome-based transcripts reconstruction	Identification of previously unknown lincRNA-encoding genes	De novo transcriptome data integration	E-MTAB-2319	ArrayExpress	E-MTAB-2319	http://www.ebi.ac.uk/arrayexpress/experiments/E-MTAB-2319/	technical replicate
SQ_0158	RNA isolation and RNA sequencing	SQ_0158_R2	SQ_0158_R2.fastq.gz	ArrayExpress	E-MTAB-2319	http://www.ebi.ac.uk/arrayexpress/experiments/E-MTAB-2319/	RNA-seq trimming and mapping	Public reference annotation	De novo genome-based transcripts reconstruction	Identification of previously unknown lincRNA-encoding genes	De novo transcriptome data integration	E-MTAB-2319	ArrayExpress	E-MTAB-2319	http://www.ebi.ac.uk/arrayexpress/experiments/E-MTAB-2319/	technical replicate
SQ_0159	RNA isolation and RNA sequencing	SQ_0159_R2	SQ_0159_R2.fastq.gz	ArrayExpress	E-MTAB-2319	http://www.ebi.ac.uk/arrayexpress/experiments/E-MTAB-2319/	RNA-seq trimming and mapping	Public reference annotation	De novo genome-based transcripts reconstruction	Identification of previously unknown lincRNA-encoding genes	De novo transcriptome data integration	E-MTAB-2319	ArrayExpress	E-MTAB-2319	http://www.ebi.ac.uk/arrayexpress/experiments/E-MTAB-2319/	technical replicate
SQ_0160	RNA isolation and RNA sequencing	SQ_0160_R2	SQ_0160_R2.fastq.gz	ArrayExpress	E-MTAB-2319	http://www.ebi.ac.uk/arrayexpress/experiments/E-MTAB-2319/	RNA-seq trimming and mapping	Public reference annotation	De novo genome-based transcripts reconstruction	Identification of previously unknown lincRNA-encoding genes	De novo transcriptome data integration	E-MTAB-2319	ArrayExpress	E-MTAB-2319	http://www.ebi.ac.uk/arrayexpress/experiments/E-MTAB-2319/	technical replicate
SQ_0161	RNA isolation and RNA sequencing	SQ_0161_R2	SQ_0161_R2.fastq.gz	ArrayExpress	E-MTAB-2319	http://www.ebi.ac.uk/arrayexpress/experiments/E-MTAB-2319/	RNA-seq trimming and mapping	Public reference annotation	De novo genome-based transcripts reconstruction	Identification of previously unknown lincRNA-encoding genes	De novo transcriptome data integration	E-MTAB-2319	ArrayExpress	E-MTAB-2319	http://www.ebi.ac.uk/arrayexpress/experiments/E-MTAB-2319/	technical replicate
SQ_0162	RNA isolation and RNA sequencing	SQ_0162_R2	SQ_0162_R2.fastq.gz	ArrayExpress	E-MTAB-2319	http://www.ebi.ac.uk/arrayexpress/experiments/E-MTAB-2319/	RNA-seq trimming and mapping	Public reference annotation	De novo genome-based transcripts reconstruction	Identification of previously unknown lincRNA-encoding genes	De novo transcriptome data integration	E-MTAB-2319	ArrayExpress	E-MTAB-2319	http://www.ebi.ac.uk/arrayexpress/experiments/E-MTAB-2319/	technical replicate
SQ_0163	RNA isolation and RNA sequencing	SQ_0163_R2	SQ_0163_R2.fastq.gz	ArrayExpress	E-MTAB-2319	http://www.ebi.ac.uk/arrayexpress/experiments/E-MTAB-2319/	RNA-seq trimming and mapping	Public reference annotation	De novo genome-based transcripts reconstruction	Identification of previously unknown lincRNA-encoding genes	De novo transcriptome data integration	E-MTAB-2319	ArrayExpress	E-MTAB-2319	http://www.ebi.ac.uk/arrayexpress/experiments/E-MTAB-2319/	technical replicate
SQ_0164	RNA isolation and RNA sequencing	SQ_0164_R2	SQ_0164_R2.fastq.gz	ArrayExpress	E-MTAB-2319	http://www.ebi.ac.uk/arrayexpress/experiments/E-MTAB-2319/	RNA-seq trimming and mapping	Public reference annotation	De novo genome-based transcripts reconstruction	Identification of previously unknown lincRNA-encoding genes	De novo transcriptome data integration	E-MTAB-2319	ArrayExpress	E-MTAB-2319	http://www.ebi.ac.uk/arrayexpress/experiments/E-MTAB-2319/	technical replicate
SQ_0165	RNA isolation and RNA sequencing	SQ_0165_R2	SQ_0165_R2.fastq.gz	ArrayExpress	E-MTAB-2319	http://www.ebi.ac.uk/arrayexpress/experiments/E-MTAB-2319/	RNA-seq trimming and mapping	Public reference annotation	De novo genome-based transcripts reconstruction	Identification of previously unknown lincRNA-encoding genes	De novo transcriptome data integration	E-MTAB-2319	ArrayExpress	E-MTAB-2319	http://www.ebi.ac.uk/arrayexpress/experiments/E-MTAB-2319/	technical replicate
SQ_0166	RNA isolation and RNA sequencing	SQ_0166_R2	SQ_0166_R2.fastq.gz	ArrayExpress	E-MTAB-2319	http://www.ebi.ac.uk/arrayexpress/experiments/E-MTAB-2319/	RNA-seq trimming and mapping	Public reference annotation	De novo genome-based transcripts reconstruction	Identification of previously unknown lincRNA-encoding genes	De novo transcriptome data integration	E-MTAB-2319	ArrayExpress	E-MTAB-2319	http://www.ebi.ac.uk/arrayexpress/experiments/E-MTAB-2319/	technical replicate
SQ_0167	RNA isolation and RNA sequencing	SQ_0167_R2	SQ_0167_R2.fastq.gz	ArrayExpress	E-MTAB-2319	http://www.ebi.ac.uk/arrayexpress/experiments/E-MTAB-2319/	RNA-seq trimming and mapping	Public reference annotation	De novo genome-based transcripts reconstruction	Identification of previously unknown lincRNA-encoding genes	De novo transcriptome data integration	E-MTAB-2319	ArrayExpress	E-MTAB-2319	http://www.ebi.ac.uk/arrayexpress/experiments/E-MTAB-2319/	technical replicate
SQ_0168	RNA isolation and RNA sequencing	SQ_0168_R2	SQ_0168_R2.fastq.gz	ArrayExpress	E-MTAB-2319	http://www.ebi.ac.uk/arrayexpress/experiments/E-MTAB-2319/	RNA-seq trimming and mapping	Public reference annotation	De novo genome-based transcripts reconstruction	Identification of previously unknown lincRNA-encoding genes	De novo transcriptome data integration	E-MTAB-2319	ArrayExpress	E-MTAB-2319	http://www.ebi.ac.uk/arrayexpress/experiments/E-MTAB-2319/	technical replicate
SQ_0169	RNA isolation and RNA sequencing	SQ_0169_R2	SQ_0169_R2.fastq.gz	ArrayExpress	E-MTAB-2319	http://www.ebi.ac.uk/arrayexpress/experiments/E-MTAB-2319/	RNA-seq trimming and mapping	Public reference annotation	De novo genome-based transcripts reconstruction	Identification of previously unknown lincRNA-encoding genes	De novo transcriptome data integration	E-MTAB-2319	ArrayExpress	E-MTAB-2319	http://www.ebi.ac.uk/arrayexpress/experiments/E-MTAB-2319/	technical replicate
SQ_0170	RNA isolation and RNA sequencing	SQ_0170_R2	SQ_0170_R2.fastq.gz	ArrayExpress	E-MTAB-2319	http://www.ebi.ac.uk/arrayexpress/experiments/E-MTAB-2319/	RNA-seq trimming and mapping	Public reference annotation	De novo genome-based transcripts reconstruction	Identification of previously unknown lincRNA-encoding genes	De novo transcriptome data integration	E-MTAB-2319	ArrayExpress	E-MTAB-2319	http://www.ebi.ac.uk/arrayexpress/experiments/E-MTAB-2319/	technical replicate
SQ_0171	RNA isolation and RNA sequencing	SQ_0171_R2	SQ_0171_R2.fastq.gz	ArrayExpress	E-MTAB-2319	http://www.ebi.ac.uk/arrayexpress/experiments/E-MTAB-2319/	RNA-seq trimming and mapping	Public reference annotation	De novo genome-based transcripts reconstruction	Identification of previously unknown lincRNA-encoding genes	De novo transcriptome data integration	E-MTAB-2319	ArrayExpress	E-MTAB-2319	http://www.ebi.ac.uk/arrayexpress/experiments/E-MTAB-2319/	technical replicate
SQ_0172	RNA isolation and RNA sequencing	SQ_0172_R2	SQ_0172_R2.fastq.gz	ArrayExpress	E-MTAB-2319	http://www.ebi.ac.uk/arrayexpress/experiments/E-MTAB-2319/	RNA-seq trimming and mapping	Public reference annotation	De novo genome-based transcripts reconstruction	Identification of previously unknown lincRNA-encoding genes	De novo transcriptome data integration	E-MTAB-2319	ArrayExpress	E-MTAB-2319	http://www.ebi.ac.uk/arrayexpress/experiments/E-MTAB-2319/	technical replicate
SQ_0173	RNA isolation and RNA sequencing	SQ_0173_R2	SQ_0173_R2.fastq.gz	ArrayExpress	E-MTAB-2319	http://www.ebi.ac.uk/arrayexpress/experiments/E-MTAB-2319/	RNA-seq trimming and mapping	Public reference annotation	De novo genome-based transcripts reconstruction	Identification of previously unknown lincRNA-encoding genes	De novo transcriptome data integration	E-MTAB-2319	ArrayExpress	E-MTAB-2319	http://www.ebi.ac.uk/arrayexpress/experiments/E-MTAB-2319/	technical replicate
SQ_0174	RNA isolation and RNA sequencing	SQ_0174_R2	SQ_0174_R2.fastq.gz	ArrayExpress	E-MTAB-2319	http://www.ebi.ac.uk/arrayexpress/experiments/E-MTAB-2319/	RNA-seq trimming and mapping	Public reference annotation	De novo genome-based transcripts reconstruction	Identification of previously unknown lincRNA-encoding genes	De novo transcriptome data integration	E-MTAB-2319	ArrayExpress	E-MTAB-2319	http://www.ebi.ac.uk/arrayexpress/experiments/E-MTAB-2319/	technical replicate
SQ_0175	RNA isolation and RNA sequencing	SQ_0175_R2	SQ_0175_R2.fastq.gz	ArrayExpress	E-MTAB-2319	http://www.ebi.ac.uk/arrayexpress/experiments/E-MTAB-2319/	RNA-seq trimming and mapping	Public reference annotation	De novo genome-based transcripts reconstruction	Identification of previously unknown lincRNA-encoding genes	De novo transcriptome data integration	E-MTAB-2319	ArrayExpress	E-MTAB-2319	http://www.ebi.ac.uk/arrayexpress/experiments/E-MTAB-2319/	technical replicate
SQ_0176	RNA isolation and RNA sequencing	SQ_0176_R2	SQ_0176_R2.fastq.gz	ArrayExpress	E-MTAB-2319	http://www.ebi.ac.uk/arrayexpress/experiments/E-MTAB-2319/	RNA-seq trimming and mapping	Public reference annotation	De novo genome-based transcripts reconstruction	Identification of previously unknown lincRNA-encoding genes	De novo transcriptome data integration	E-MTAB-2319	ArrayExpress	E-MTAB-2319	http://www.ebi.ac.uk/arrayexpress/experiments/E-MTAB-2319/	technical replicate
SQ_0177	RNA isolation and RNA sequencing	SQ_0177_R2	SQ_0177_R2.fastq.gz	ArrayExpress	E-MTAB-2319	http://www.ebi.ac.uk/arrayexpress/experiments/E-MTAB-2319/	RNA-seq trimming and mapping	Public reference annotation	De novo genome-based transcripts reconstruction	Identification of previously unknown lincRNA-encoding genes	De novo transcriptome data integration	E-MTAB-2319	ArrayExpress	E-MTAB-2319	http://www.ebi.ac.uk/arrayexpress/experiments/E-MTAB-2319/	technical replicate
SQ_0178	RNA isolation and RNA sequencing	SQ_0178_R2	SQ_0178_R2.fastq.gz	ArrayExpress	E-MTAB-2319	http://www.ebi.ac.uk/arrayexpress/experiments/E-MTAB-2319/	RNA-seq trimming and mapping	Public reference annotation	De novo genome-based transcripts reconstruction	Identification of previously unknown lincRNA-encoding genes	De novo transcriptome data integration	E-MTAB-2319	ArrayExpress	E-MTAB-2319	http://www.ebi.ac.uk/arrayexpress/experiments/E-MTAB-2319/	technical replicate
