# Supplementary material for: De novo transcriptome profiling of highly purified human lymphocytes primary cells
Source: Sci Data. 2015 Sep 29;2:150051. doi: 10.1038/sdata.2015.51 (PMC4587370; doi:10.1038/sdata.2015.51)
Supplement: Supplementary File 1 [file sdata201551-s3.zip]

Archive with 3 entries (2 files):
- sdata201551 Supp File 1.sh
- __MACOSX/
- __MACOSX/._sdata201551 Supp File 1.sh
