# Supplementary material for: De novo transcriptome profiling of highly purified human lymphocytes primary cells
Source: Sci Data. 2015 Sep 29;2:150051. doi: 10.1038/sdata.2015.51 (PMC4587370; doi:10.1038/sdata.2015.51)
Supplement: Supplementary File 2 [file sdata201551-s4.zip]

Archive with 3 entries (2 files):
- SDAT-15-00108A Supplementary File 2[1].rb
- __MACOSX/
- __MACOSX/._SDAT-15-00108A Supplementary File 2[1].rb
