# Supplementary material for: De novo transcriptome profiling of highly purified human lymphocytes primary cells
Source: Sci Data. 2015 Sep 29;2:150051. doi: 10.1038/sdata.2015.51 (PMC4587370; doi:10.1038/sdata.2015.51)
Supplement: Supplementary File 2 [file sdata201551-s4.zip › SDAT-15-00108A Supplementary File 2[1].rb]

#!/usr/bin/env ruby

# Copyright (C) 2015 Raoul Jean Pierre Bonnal

# This program is free software: you can redistribute it and/or modify
# it under the terms of the GNU General Public License as published by
# the Free Software Foundation, either version 3 of the License, or
# (at your option) any later version.

# This program is distributed in the hope that it will be useful,
# but WITHOUT ANY WARRANTY; without even the implied warranty of
# MERCHANTABILITY or FITNESS FOR A PARTICULAR PURPOSE.  See the
# GNU General Public License for more details.

# You should have received a copy of the GNU General Public License
# along with this program.  If not, see <http://www.gnu.org/licenses/>.


# Input
# 1: gtf generated by Cuffcompare
# 2: reference gtf based on Ensembl

# Output
# the gtf with the gene_id and transcript_id with the substituted ids 
 
class Rename_gtf 
 
  def initialize(gtf,gtf_ref)
    @gtf = gtf
    @gtf_ref = gtf_ref
   end
 
  def parse_ref
    @gtf_names = Hash.new 
    open(@gtf_ref,'r') do |gtf|
      gtf.each_line do |line|
        dict = Hash[*line.split[8..-1]]
        @gtf_names[dict["transcript_id"]] = dict["gene_id"] 
      end
    end
  end
 
  def output_gtf
    self.parse_ref
    open(@gtf,'r') do |gtf|
      gtf.each_line do |line|
        dict = Hash[*line.split[8..-1]]
        if @gtf_names.has_key?(dict["oId"])
          line=line.gsub(/gene_id .+(\d+).+ transcript_id/,"gene_id #{@gtf_names[dict["oId"]]} transcript_id")
          puts line.gsub(/transcript_id .+(\d+).+ exon_number/,"transcript_id #{dict["oId"]} exon_number")
        else
          puts line 
        end
      end
    end 
  end
end
 
object = Rename_gtf.new(ARGV[0], ARGV[1]) 
object.output_gtf
